# Supplementary material for: MTHFD2 is required for DNA repair and implicated in LUAD radiotherapy resistance
Source: J Transl Med. 2026 Jan 9;24:154. doi: 10.1186/s12967-026-07680-7 (PMC12882504; doi:10.1186/s12967-026-07680-7)
Supplement: Supplementary file 7 — Supplementary Material 7 [file 12967_2026_7680_MOESM7_ESM.xls]

## Sheet: Sheet1
Table S1. The primary antibodies used for western blot, immunofluorescence staining, and immunohistochemistry.
Antibody	Company	Cat. No.
β-actin	Biopm	PMK0835
GAPDH	Proteintech	60004-1-Ig
β-tubulin	Biopm	PMK059M
MTHFD2	Cell Signaling Technology	41377
MTHFD2	Proteintech	12270-1-Ap
γ-H2AX	Abcam	AB81299
XRCC6	Proteintech	66607-1-Ig
SMC6	Proteintech	14465-1-Ap
XRCC4	Cell Signaling Technology	77945
XLF	Proteintech	11888-1-Ap
LIG4	Abcam	Ab189917
RAD51	Abcam	Ab133534
PRKDC	Proteintech	19983-1-Ap
DYKDDDDK-tag	Proteintech	66008-4-Ig
His-Tag	Proteintech	66005-1-Ig
Ki-67	Proteintech	27309-1-Ap
