# Supplementary material for: MTHFD2 is required for DNA repair and implicated in LUAD radiotherapy resistance
Source: J Transl Med. 2026 Jan 9;24:154. doi: 10.1186/s12967-026-07680-7 (PMC12882504; doi:10.1186/s12967-026-07680-7)
Supplement: Supplementary file 8 — Supplementary Material 8 [file 12967_2026_7680_MOESM8_ESM.xls]

## Sheet: Sheet1
Table S2. The sequences of sh-RNAs.
Gene	Sequence
MTHFD2-sh1	5′- GCGAGAATCCTGCAAGTCA-3′
MTHFD2-sh2	5′- GCCTCTTCCAGCATATTGA-3′
MTHFD2-sh3	5′- CGAATGTGTTTGGATCAGTAT-3′
XRCC6-sh1	5′-GATGAGTCATAAGAGGATCAT-3′
XRCC6-sh2	5′- AAGAGTCTACCCGACATAAG-3′
XRCC6-sh3	5′-CGTCAGATTATACTGGAGAAA-3′
shControl	5′-TTCTCCGAACGTGTCACGT-3′
