# Supplementary material for: MTHFD2 is required for DNA repair and implicated in LUAD radiotherapy resistance
Source: J Transl Med. 2026 Jan 9;24:154. doi: 10.1186/s12967-026-07680-7 (PMC12882504; doi:10.1186/s12967-026-07680-7)
Supplement: Supplementary file 9 — Supplementary Material 9 [file 12967_2026_7680_MOESM9_ESM.xls]

## Sheet: Sheet1
Table S3. The sequences of siRNA.
Gene	Sequence
siMTHFD2#1	5′-GCUGCGACUUCUCUAAUGUTT-3′
siMTHFD2#2	5′-GCAGTTGAAGAAACATACAAT-3′
siNC	5′-CGUACGCGGAAU-ACUUCGATT-3′
