# Supplementary material for: MTHFD2 is required for DNA repair and implicated in LUAD radiotherapy resistance
Source: J Transl Med. 2026 Jan 9;24:154. doi: 10.1186/s12967-026-07680-7 (PMC12882504; doi:10.1186/s12967-026-07680-7)
Supplement: Supplementary file 10 — Supplementary Material 10 [file 12967_2026_7680_MOESM10_ESM.xls]

## Sheet: Sheet1
Table S4. Functional enrichment information of MTHFD2 related signaling pathways.
	Description	ES	NES	p-value	q-value
High MTHFD2 Expression	KEGG_CELL_CYCLE	0.658699	2.29331	1e-10	1.45e-08
	KEGG_DNA_REPLICATION	0.697031	2.01023	1.34e-05	0.000975
	KEGG_PROTEASOME	0.624495	1.86227	7.01e-05	0.002547
	KEGG_MISMATCH_REPAIR	0.657619	1.75028	0.003269	0.031662
	KEGG_MATURITY_ONSET_DIABETES_OF_THE_YOUNG	0.639134	1.72822	0.003269	0.031662
	KEGG_P53_SIGNALING_PATHWAY	0.523493	1.66838	0.001822	0.026471
	KEGG_SPLICEOSOME	0.445469	1.55709	0.002143	0.028298
Low MTHFD2 Expression	KEGG_GLYCEROPHOSPHOLIPID_METABOLISM	-0.43	-1.59291	-0.002901	0.031662
	KEGG_DILATED_CARDIOMYOPATHY	-0.41315	-1.60804	0.001691	0.026471
	KEGG_INTESTINAL_IMMUNE_NETWORK_FOR_IGA_PRODUCTION	-0.47606	-1.6546	0.003176	0.031662
	KEGG_ARACHIDONIC_ACID_METABOLISM	-0.46742	-1.68461	0.001545	0.026471
	KEGG_VIRAL_MYOCARDITIS	-0.47389	-1.74116	0.000267	0.006058
	KEGG_VASCULAR AR_SMOOTH_MUSCLE_CONTRACTION	-0.42896	-1.74518	0.000108	0.003128
	KEGG_LINOLEIC_ACID_METABOLISM	-0.61735	-1.9467	0.000292	0.006058
	KEGG_ASTHMA	-0.67315	-2.09	4.99e-05	0.002417
