# Supplementary material for: MTHFD2 is required for DNA repair and implicated in LUAD radiotherapy resistance
Source: J Transl Med. 2026 Jan 9;24:154. doi: 10.1186/s12967-026-07680-7 (PMC12882504; doi:10.1186/s12967-026-07680-7)
Supplement: Supplementary file 11 — Supplementary Material 11 [file 12967_2026_7680_MOESM11_ESM.xls]

## Sheet: 6G2h1299
Table S5. Forty proteins potentially associate with MTHFD2 identified by mass spectrometry in H1299 cells ectopically overexpressing FLAG-tagged MTHFD2.
Majority protein IDs	Protein names	Gene names	Score	Intensity
P13995	Bifunctional methylenetetrahydrofolate dehydrogenase/cyclohydrolase, mitochondrial	MTHFD2	323.31	14747000000
P63261	Actin, cytoplasmic 2	ACTG1	323.31	18513000000
P25705	ATP synthase subunit alpha, mitochondrial	ATP5F1A	323.31	3413900000
Q00610	Clathrin heavy chain 1	CLTC	323.31	1870500000
Q08211	ATP-dependent RNA helicase A	DHX9	323.31	1057200000
Q14204	Cytoplasmic dynein 1 heavy chain 1	DYNC1H1	323.31	1737700000
P21333	Filamin-A	FLNA	323.31	3601100000
Q14315	Filamin-C	FLNC	323.31	1357000000
P04406	Glyceraldehyde-3-phosphate dehydrogenase	GAPDH	323.31	6561700000
P07900	Heat shock protein HSP 90-alpha	HSP90AA1	323.31	5851700000
P11142	Heat shock cognate 71 kDa protein	HSPA8	323.31	8704000000
P10809	60 kDa heat shock protein, mitochondrial	HSPD1	323.31	3027800000
P02545	Prelamin-A/C	LMNA	323.31	1703900000
P35579	Myosin-9	MYH9	323.31	6444700000
P14618	Pyruvate kinase PKM	PKM	323.31	2346900000
Q15149	Plectin	PLEC	323.31	15960000000
P62081	Small ribosomal subunit protein eS7	RPS7	323.31	5252500000
O75643	U5 small nuclear ribonucleoprotein 200 kDa helicase	SNRNP200	323.31	825810000
P68371;P04350	Tubulin beta-4B chain;Tubulin beta-4A chain	TUBB4B;TUBB4A	323.31	3543000000
P08670	Vimentin	VIM	323.31	155940000000
P55072	Transitional endoplasmic reticulum ATPase	VCP	318.66	1741900000
P61247	Small ribosomal subunit protein eS1	RPS3A	318.61	3636800000
P68363;P68366	Tubulin alpha-1B chain;Tubulin alpha-4A chain	TUBA1B;TUBA4A	318.17	3583900000
P49327	Fatty acid synthase	FASN	305.52	1676200000
Q14980	Nuclear mitotic apparatus protein 1	NUMA1	302.51	1164700000
P52272	Heterogeneous nuclear ribonucleoprotein M	HNRNPM	301.44	2677100000
P62805	Histone H4	H4C16	288.46	30911000000
P38646	Stress-70 protein, mitochondrial	HSPA9	283.12	3461800000
P00338	L-lactate dehydrogenase A chain	LDHA	272.84	479860000
P68104;Q5VTE0	Elongation factor 1-alpha 1;Putative elongation factor 1-alpha-like 3	EEF1A1;EEF1A1P5	269.26	3206200000
O75369	Filamin-B	FLNB	267.67	476830000
P14625	Endoplasmin	HSP90B1	261.93	3188000000
P35580	Myosin-10	MYH10	259.07	607790000
P31943	Heterogeneous nuclear ribonucleoprotein H	HNRNPH1	257.74	1063900000
P06748	Nucleophosmin	NPM1	253.22	679790000
P32969	Large ribosomal subunit protein uL6	RPL9P9	246.06	586420000
P08238	Heat shock protein HSP 90-beta	HSP90AB1	241.4	2942200000
P17844	Probable ATP-dependent RNA helicase DDX5	DDX5	236.59	1449900000
Q99878;Q96KK5;Q9BTM1;Q16777;Q6FI13;P20671;P0C0S8	Histone H2A type 1-J;Histone H2A type 1-H;Histone H2A.J;	H2AC14;H2AC12;H2AJ;	235.22	18560000000
O43707	Alpha-actinin-4	ACTN4	223.07	520840000
P07355;A6NMY6	Annexin A2;Putative annexin A2-like protein	ANXA2;ANXA2P2	221.05	1457500000
P61978	Heterogeneous nuclear ribonucleoprotein K	HNRNPK	212.16	1265700000
P49411	Elongation factor Tu, mitochondrial	TUFM	209.01	1914200000
P26640	Valine--tRNA ligase	VARS1	205.17	273310000
P11940	Polyadenylate-binding protein 1	PABPC1	196.74	364840000
P33993	DNA replication licensing factor MCM7	MCM7	196.23	844160000
P13639	Elongation factor 2	EEF2	195.37	840710000
P49736	DNA replication licensing factor MCM2	MCM2	194.52	508910000
P43243	Matrin-3	MATR3	194.02	1088100000
P04075	Fructose-bisphosphate aldolase A	ALDOA	193.71	818320000
P35232	Prohibitin 1	PHB1	187.98	1774300000
P40939	Trifunctional enzyme subunit alpha, mitochondrial	HADHA	181.17	1577000000
Q00839	Heterogeneous nuclear ribonucleoprotein U	HNRNPU	177.02	2109600000
Q15365	Poly(rC)-binding protein 1	PCBP1	176.49	538880000
P07814	Bifunctional glutamate/proline--tRNA ligase	EPRS1	176.38	645730000
P06576	ATP synthase subunit beta, mitochondrial	ATP5F1B	176.07	2446800000
Q86V81	THO complex subunit 4	ALYREF	175.44	5981100000
P49368	T-complex protein 1 subunit gamma	CCT3	174.31	1097500000
Q12906	Interleukin enhancer-binding factor 3	ILF3	171.56	1002900000
P04843	Dolichyl-diphosphooligosaccharide--protein glycosyltransferase subunit 1	RPN1	171.28	400480000
P08708	Small ribosomal subunit protein eS17	RPS17	166.69	250190000
P11021	Endoplasmic reticulum chaperone BiP	HSPA5	166.06	2214900000
P62888	Large ribosomal subunit protein eL30	RPL30	165.67	6543200000
Q99459	Cell division cycle 5-like protein	CDC5L	162.29	266540000
Q9NX58	Cell growth-regulating nucleolar protein	LYAR	159.66	192710000
P12956	X-ray repair cross-complementing protein 6	XRCC6	156.76	836580000
Q99623	Prohibitin-2	PHB2	151.26	3134800000
Q9BQE3	Tubulin alpha-1C chain	TUBA1C	149.71	170600000
P0DMV8;P0DMV9	Heat shock 70 kDa protein 1A;Heat shock 70 kDa protein 1B	HSPA1A;HSPA1B	149.03	789630000
P13010	X-ray repair cross-complementing protein 5	XRCC5	148.78	347080000
P11586	C-1-tetrahydrofolate synthase, cytoplasmic	MTHFD1	148.58	413510000
P42224	Signal transducer and activator of transcription 1-alpha/beta	STAT1	144.78	377470000
Q9NVI7	ATPase family AAA domain-containing protein 3A	ATAD3A	143.47	389220000
Q8IVF2	Protein AHNAK2	AHNAK2	141.4	172880000
Q6P2Q9	Pre-mRNA-processing-splicing factor 8	PRPF8	140.59	311290000
P62753	Small ribosomal subunit protein eS6	RPS6	139.63	1087900000
P05141	ADP/ATP translocase 2	SLC25A5	138.22	1324900000
P17987	T-complex protein 1 subunit alpha	TCP1	138.14	582220000
P27708	CAD protein	CAD	138.08	260990000
Q15233	Non-POU domain-containing octamer-binding protein	NONO	137.91	836530000
Q99832	T-complex protein 1 subunit eta	CCT7	137.57	811340000
P62333	Recombinant Integrin Alpha 2	ITGA2	136.58	319640000
Q96SB8	Structural maintenance of chromosomes protein 6	SMC6	136.58	6961600
Q93077;Q7L7L0;P04908	Histone H2A type 1-C;Histone H2A type 3;Histone H2A type 1-B/E	H2AC6;H2AC25;H2AC8	136.02	1674700000
Q9UJS0	Electrogenic aspartate/glutamate antiporter SLC25A13, mitochondrial	SLC25A13	135.44	385760000
Q16352	Alpha-internexin	INA	134.19	700680000
P38159;Q96E39	RNA-binding motif protein, X chromosome;RNA binding motif protein, X-linked-like-1	RBMX;RBMXL1	131.5	1722500000
P36578	Large ribosomal subunit protein uL4	RPL4	131.28	744450000
Q9NZI8	Insulin-like growth factor 2 mRNA-binding protein 1	IGF2BP1	129.54	456700000
P50990	T-complex protein 1 subunit theta	CCT8	128.75	353080000
P55084	Trifunctional enzyme subunit beta, mitochondrial	HADHB	128.67	444740000
P78371	T-complex protein 1 subunit beta	CCT2	128.62	443040000
P50395	Rab GDP dissociation inhibitor beta	GDI2	127.43	176690000
P56192	Methionine--tRNA ligase, cytoplasmic	MARS1	126.26	264800000
P09651;Q32P51;A0A2R8Y4L2	Heterogeneous nuclear ribonucleoprotein A1;Heterogeneous nuclear ribonucleoprotein A1-like 2;	HNRNPA1;HNRNPA1L2;	124.48	1299400000
P63173	Large ribosomal subunit protein eL38	RPL38	123.88	5059600000
P54886	Delta-1-pyrroline-5-carboxylate synthase	ALDH18A1	122.66	312520000
Q07021	Complement component 1 Q subcomponent-binding protein, mitochondrial	C1QBP	122.55	73434000
Q9UQ35	Serine/arginine repetitive matrix protein 2	SRRM2	121.3	476750000
P33991	DNA replication licensing factor MCM4	MCM4	119.27	219760000
Q13151	Heterogeneous nuclear ribonucleoprotein A0	HNRNPA0	119.24	451460000
P54136	Arginine--tRNA ligase, cytoplasmic	RARS1	118.84	431020000
P62318	Small nuclear ribonucleoprotein Sm D3	SNRPD3	116.35	686370000
P23396	Small ribosomal subunit protein uS3	RPS3	116.34	786120000
P30050	Large ribosomal subunit protein uL11	RPL12	116.05	389170000
P60842	Eukaryotic initiation factor 4A-I	EIF4A1	115.41	825150000
P48047	ATP synthase subunit O, mitochondrial	ATP5PO	113.89	1123700000
P35268	Large ribosomal subunit protein eL22	RPL22	111.7	3152000000
O00159	Unconventional myosin-Ic	MYO1C	110.91	221240000
P53396	ATP-citrate synthase	ACLY	110.88	397920000
P46940	Ras GTPase-activating-like protein IQGAP1	IQGAP1	110.38	389060000
P16615	Sarcoplasmic/endoplasmic reticulum calcium ATPase 2	ATP2A2	110.09	500000000
P62701	Small ribosomal subunit protein eS4, X isoform	RPS4X	109.71	1175700000
O43290	U4/U6.U5 tri-snRNP-associated protein 1	SART1	107.31	388780000
P49790	Nuclear pore complex protein Nup153	NUP153	107.14	211790000
Q96CT7	Coiled-coil domain-containing protein 124	CCDC124	106.98	1392000000
P49915	GMP synthase [glutamine-hydrolyzing]	GMPS	105.41	209190000
P34932	Heat shock 70 kDa protein 4	HSPA4	99.478	352420000
Q09666	Neuroblast differentiation-associated protein AHNAK	AHNAK	99.22	227020000
Q9GZT3	SRA stem-loop-interacting RNA-binding protein, mitochondrial	SLIRP	97.844	197770000
P29590	Protein PML	PML	97.691	95167000
P26373	Large ribosomal subunit protein eL13	RPL13	97.562	1486600000
P25205	DNA replication licensing factor MCM3	MCM3	97.503	376960000
Q07020	Large ribosomal subunit protein eL18	RPL18	97.092	355790000
P62263	Small ribosomal subunit protein uS11	RPS14	96.858	2795600000
Q9UQE7	Structural maintenance of chromosomes protein 3	SMC3	95.569	166760000
Q12931	Heat shock protein 75 kDa, mitochondrial	TRAP1	95.395	353590000
P62826	GTP-binding nuclear protein Ran	RAN	95.39	759890000
Q15084	Protein disulfide-isomerase A6	PDIA6	94.607	762870000
O75694	Nuclear pore complex protein Nup155	NUP155	94.315	189520000
O00567	Nucleolar protein 56	NOP56	94.304	259310000
O60506	Heterogeneous nuclear ribonucleoprotein Q	SYNCRIP	94.115	325700000
P62277	Small ribosomal subunit protein uS15	RPS13	94.081	1545100000
P07910;P0DMR1;O60812;B7ZW38;B2RXH8	Heterogeneous nuclear ribonucleoproteins C1/C2;Heterogeneous nuclear ribonucleoprotein C-like 4;	HNRNPC;HNRNPCL4;	94.025	1190100000
P33992	DNA replication licensing factor MCM5	MCM5	93.682	377160000
Q8NHM4	Putative trypsin-6	PRSS3P2	93.559	128220000
P62241	Small ribosomal subunit protein eS8	RPS8	93.227	407080000
P12270	Nucleoprotein TPR	TPR	92.998	161290000
Q9ULV4	Coronin-1C	CORO1C	92.647	166230000
P39019	Small ribosomal subunit protein eS19	RPS19	91.707	795740000
O00571;O15523	ATP-dependent RNA helicase DDX3X;ATP-dependent RNA helicase DDX3Y	DDX3X;DDX3Y	90.579	308180000
P62750	Large ribosomal subunit protein uL23	RPL23A	90.115	1631300000
Q8WUM4	Programmed cell death 6-interacting protein	PDCD6IP	88.43	94641000
Q99880;Q99879;Q99877;Q93079;Q5QNW6;P62807;P58876;P57053;O60814	Histone H2B type 1-L;Histone H2B type 1-M;Histone H2B type 1-N	H2BC13;H2BC14;H2BC15	88.411	8640100000
P49792	E3 SUMO-protein ligase RanBP2	RANBP2	87.958	203440000
P08865;A0A8I5KQE6	Small ribosomal subunit protein uS2;Small ribosomal subunit protein uS2B	RPSA;RPSA2	87.365	98634000
P41252	Isoleucine--tRNA ligase, cytoplasmic	IARS1	86.983	169300000
Q9P2J5	Leucine--tRNA ligase, cytoplasmic	LARS1	85.634	161370000
Q15717	ELAV-like protein 1	ELAVL1	85.491	338450000
Q9HD20	Endoplasmic reticulum transmembrane helix translocase	ATP13A1	85.367	119600000
Q00059	Transcription factor A, mitochondrial	TFAM	84.708	451160000
P20700	Lamin-B1	LMNB1	84.172	198260000
P42704	Leucine-rich PPR motif-containing protein, mitochondrial	LRPPRC	83.841	181120000
P42285	Exosome RNA helicase MTR4	MTREX	83.758	254250000
P22087	rRNA 2-O-methyltransferase fibrillarin	FBL	83.699	751350000
P50454	Serpin H1	SERPINH1	83.654	287660000
Q9UJZ1	Stomatin-like protein 2, mitochondrial	STOML2	83.532	193880000
P41091;Q2VIR3	Eukaryotic translation initiation factor 2 subunit 3;Eukaryotic translation initiation factor 2 subunit 3B	EIF2S3;EIF2S3B	83.256	465820000
P51991	Heterogeneous nuclear ribonucleoprotein A3	HNRNPA3	83.223	592440000
Q99714	3-hydroxyacyl-CoA dehydrogenase type-2	HSD17B10	81.947	114230000
P31930	Cytochrome b-c1 complex subunit 1, mitochondrial	UQCRC1	81.835	421900000
Q8N163	Cell cycle and apoptosis regulator protein 2	CCAR2	81.795	278740000
P06733	Alpha-enolase	ENO1	81.571	373470000
O94906	Pre-mRNA-processing factor 6	PRPF6	81.404	206700000
P17980	26S proteasome regulatory subunit 6A	PSMC3	80.753	197810000
P43363	Melanoma-associated antigen 10	MAGEA10	80.641	139410000
Q9BY77	Polymerase delta-interacting protein 3	POLDIP3	80.32	787360000
P16401	Histone H1.5	H1-5	80.196	4209900000
Q92841	Probable ATP-dependent RNA helicase DDX17	DDX17	79.598	462810000
Q3ZCQ8	Mitochondrial import inner membrane translocase subunit TIM50	TIMM50	79.46	267440000
Q71UI9;P0C0S5	Histone H2A.V;Histone H2A.Z	H2AZ2;H2AZ1	79.091	3067000000
A6NHR9	Structural maintenance of chromosomes flexible hinge domain-containing protein 1	SMCHD1	78.653	203940000
Q9BSJ8	Extended synaptotagmin-1	ESYT1	78.543	301780000
Q8MKI8	DNA repair protein RAD51	RAD51	78.04	197550000
Q92974	Rho guanine nucleotide exchange factor 2	ARHGEF2	77.08	141560000
Q7L014	Probable ATP-dependent RNA helicase DDX46	DDX46	77.023	127670000
P50991	T-complex protein 1 subunit delta	CCT4	76.826	175470000
P62879	Guanine nucleotide-binding protein G(I)/G(S)/G(T) subunit beta-2	GNB2	76.515	289940000
O75477	Erlin-1	ERLIN1	76.052	121300000
P34897	Serine hydroxymethyltransferase, mitochondrial	SHMT2	76.049	254730000
O75439	Mitochondrial-processing peptidase subunit beta	PMPCB	75.943	126760000
P35659	Protein DEK	DEK	75.687	517860000
Q9P2E9	Ribosome-binding protein 1	RRBP1	75.655	134100000
Q06830	Peroxiredoxin-1	PRDX1	75.588	425780000
P30101	Protein disulfide-isomerase A3	PDIA3	74.724	205010000
P46781	Small ribosomal subunit protein uS4	RPS9	74.144	738850000
P05198	Eukaryotic translation initiation factor 2 subunit 1	EIF2S1	73.757	139530000
Q7KZF4	Staphylococcal nuclease domain-containing protein 1	SND1	73.73	254090000
P16435	NADPH--cytochrome P450 reductase	POR	73.4	102040000
P78527	DNA-dependent protein kinase catalytic subunit	PRKDC	73.31	252710000
Q9BUF5	Tubulin beta-6 chain	TUBB6	72.595	209280000
O43143	ATP-dependent RNA helicase DHX15	DHX15	72.348	278010000
P53621	Coatomer subunit alpha	COPA	71.979	220740000
P42166	Lamina-associated polypeptide 2, isoform alpha	TMPO	71.131	142180000
Q9UMS4	Pre-mRNA-processing factor 19	PRPF19	71.065	216650000
Q9BUJ2	Heterogeneous nuclear ribonucleoprotein U-like protein 1	HNRNPUL1	70.424	131610000
Q01081	Splicing factor U2AF 35 kDa subunit	U2AF1	69.326	118150000
P00505	Aspartate aminotransferase, mitochondrial	GOT2	69.308	135780000
Q9Y285	Phenylalanine--tRNA ligase alpha subunit	FARSA	68.983	19377000
Q86WX3	Active regulator of SIRT1	RPS19BP1	68.934	112940000
Q16891	MICOS complex subunit MIC60	IMMT	68.614	279890000
Q9NR30	Nucleolar RNA helicase 2	DDX21	68.279	202980000
O43920	NADH dehydrogenase [ubiquinone] iron-sulfur protein 5	NDUFS5	67.801	914750000
P14868	Aspartate--tRNA ligase, cytoplasmic	DARS1	67.603	161730000
O95299	NADH dehydrogenase [ubiquinone] 1 alpha subcomplex subunit 10, mitochondrial	NDUFA10	67.326	126190000
Q01780	Exosome complex component 10	EXOSC10	66.89	138790000
P51149	Ras-related protein Rab-7a	RAB7A	66.812	192020000
Q14974	Importin subunit beta-1	KPNB1	66.539	104720000
Q96EY4	Translation machinery-associated protein 16	TMA16	66.468	173630000
O95573	Fatty acid CoA ligase Acsl3	ACSL3	66.267	197580000
Q8TEM1	Nuclear pore membrane glycoprotein 210	NUP210	66.151	161130000
Q15366	Poly(rC)-binding protein 2	PCBP2	65.96	377950000
Q9Y678	Coatomer subunit gamma-1	COPG1	65.367	72675000
P11387	DNA topoisomerase 1	TOP1	65.207	149480000
P52943	Cysteine-rich protein 2	CRIP2	65.157	92659000
Q02543	Large ribosomal subunit protein eL20	RPL18A	64.11	128150000
Q99497	Parkinson disease protein 7	PARK7	63.497	116030000
P62195	26S proteasome regulatory subunit 8	PSMC5	63.42	168160000
P62979	Ubiquitin-ribosomal protein eS31 fusion protein	RPS27A	63.406	444530000
P48643	T-complex protein 1 subunit epsilon	CCT5	63.033	178830000
Q7Z2W4	Zinc finger CCCH-type antiviral protein 1	ZC3HAV1	62.849	63619000
P22626	Heterogeneous nuclear ribonucleoproteins A2/B1	HNRNPA2B1	62.832	259030000
Q14197	Large ribosomal subunit protein mL62	MRPL58	62.716	270340000
P62829	Large ribosomal subunit protein uL14	RPL23	61.875	504880000
Q14498	RNA-binding protein 39	RBM39	61.439	334080000
Q9Y490	Talin-1	TLN1	61.386	72987000
P62424	Large ribosomal subunit protein eL8	RPL7A	61.215	1033400000
Q9Y383	Putative RNA-binding protein Luc7-like 2	LUC7L2	61.198	302440000
Q96PK6	RNA-binding protein 14	RBM14	61.102	468530000
Q9ULW0	Targeting protein for Xklp2	TPX2	61.018	169730000
Q9P2I0	Cleavage and polyadenylation specificity factor subunit 2	CPSF2	60.734	93906000
Q9BUQ8	Probable ATP-dependent RNA helicase DDX23	DDX23	60.469	179650000
P62917	Large ribosomal subunit protein uL2	RPL8	60.296	401620000
Q5SSJ5	Heterochromatin protein 1-binding protein 3	HP1BP3	60.19	246740000
Q12792	Twinfilin-1	TWF1	60.101	169490000
Q16658	Fascin	FSCN1	60.038	305460000
Q9UI30	Multifunctional methyltransferase subunit TRM112-like protein	TRMT112	59.717	77459000
Q13838	Spliceosome RNA helicase DDX39B	DDX39B	59.576	277370000
P62937	Peptidyl-prolyl cis-trans isomerase A	PPIA	59.472	175690000
Q9NSE4	Isoleucine--tRNA ligase, mitochondrial	IARS2	59.417	168170000
P83731	Large ribosomal subunit protein eL24	RPL24	59.362	635010000
Q9Y3U8	Large ribosomal subunit protein eL36	RPL36	59.319	1235700000
Q92598	Heat shock protein 105 kDa	HSPH1	58.548	176030000
Q14152	Eukaryotic translation initiation factor 3 subunit A	EIF3A	58.012	152090000
P62244	Small ribosomal subunit protein uS8	RPS15A	57.954	619810000
Q6NZI2	Caveolae-associated protein 1	CAVIN1	57.636	162870000
P22314	Ubiquitin-like modifier-activating enzyme 1	UBA1	57.433	54888000
P23528	Cofilin-1	CFL1	57.302	703710000
P60709	Actin, cytoplasmic 1	ACTB	57.233	758400000
O15371	Eukaryotic translation initiation factor 3 subunit D	EIF3D	57.038	118180000
P23284	Peptidyl-prolyl cis-trans isomerase B	PPIB	56.325	275510000
Q8IUE6;Q96QV6;P16104	Histone H2A type 2-B;Histone H2A type 1-A;Histone H2AX	H2AC21;H2AC1;H2AX	56.283	152920000
P61160	Actin-related protein 2	ACTR2	56.061	124250000
Q7Z6Z7	E3 ubiquitin-protein ligase HUWE1	HUWE1	55.801	99362000
P35637	RNA-binding protein FUS	FUS	55.026	313640000
P28331	NADH-ubiquinone oxidoreductase 75 kDa subunit, mitochondrial	NDUFS1	54.982	84562000
Q96I99	Succinate--CoA ligase [GDP-forming] subunit beta, mitochondrial	SUCLG2	54.919	127600000
P35658	Nuclear pore complex protein Nup214	NUP214	54.818	135710000
P62249	Small ribosomal subunit protein uS9	RPS16	54.774	761480000
P62191	26S proteasome regulatory subunit 4	PSMC1	54.537	226300000
Q92900	Regulator of nonsense transcripts 1	UPF1	54.475	91213000
Q96CS3	FAS-associated factor 2	FAF2	54.46	185090000
P18583	Protein SON	SON	54.213	179660000
P46087	Probable 28S rRNA (cytosine(4447)-C(5))-methyltransferase	NOP2	53.879	428110000
P62269	Small ribosomal subunit protein uS13	RPS18	53.71	569070000
Q04637	Eukaryotic translation initiation factor 4 gamma 1	EIF4G1	53.618	92756000
P40227	T-complex protein 1 subunit zeta	CCT6A	53.424	401340000
O15269	Serine palmitoyltransferase 1	SPTLC1	53.394	89729000
Q13573	SNW domain-containing protein 1	SNW1	53.167	177240000
Q9Y2X3	Nucleolar protein 58	NOP58	53.118	181890000
P16402	Histone H1.3	H1-3	52.78	4646400000
P37108	Signal recognition particle 14 kDa protein	SRP14	52.657	1250000000
P24752	Acetyl-CoA acetyltransferase, mitochondrial	ACAT1	52.44	185250000
P55735	Protein SEC13 homolog	SEC13	52.377	46227000
Q86TX2	Acyl-coenzyme A thioesterase 1	ACOT1	52.36	92737000
P35998	26S proteasome regulatory subunit 7	PSMC2	52.254	172700000
P15880	Small ribosomal subunit protein uS5	RPS2	52.118	879220000
P52209	6-phosphogluconate dehydrogenase, decarboxylating	PGD	51.937	308580000
Q99460	26S proteasome non-ATPase regulatory subunit 1	PSMD1	51.886	105290000
P23246	Splicing factor, proline- and glutamine-rich	SFPQ	51.495	238600000
P09914	Interferon-induced protein with tetratricopeptide repeats 1	IFIT1	51.398	124140000
Q8NE71	ATP-binding cassette sub-family F member 1	ABCF1	51.362	168450000
P22695	Cytochrome b-c1 complex subunit 2, mitochondrial	UQCRC2	51.037	202650000
P33176	Kinesin-1 heavy chain	KIF5B	51.03	121780000
P07737	Profilin-1	PFN1	50.962	180880000
P27635	Large ribosomal subunit protein uL16	RPL10	50.769	128370000
Q15393	Splicing factor 3B subunit 3	SF3B3	50.766	77601000
O75083	WD repeat-containing protein 1	WDR1	50.652	106290000
Q15050	Ribosome biogenesis regulatory protein homolog	RRS1	50.574	185310000
Q92522	Histone H1.10	H1-10	50.027	481600000
Q9Y265	RuvB-like 1	RUVBL1	49.94	252690000
P62280	Small ribosomal subunit protein uS17	RPS11	49.805	1107100000
O95831	Apoptosis-inducing factor 1, mitochondrial	AIFM1	49.646	139600000
Q14566	DNA replication licensing factor MCM6	MCM6	49.546	184060000
P63244	Small ribosomal subunit protein RACK1	RACK1	49.372	150700000
P07437	Tubulin beta chain	TUBB	49.357	1450100000
Q9H2W6	Large ribosomal subunit protein mL46	MRPL46	49.232	117170000
Q9Y3Z3	Deoxynucleoside triphosphate triphosphohydrolase SAMHD1	SAMHD1	49.167	43571000
P62316	Small nuclear ribonucleoprotein Sm D2	SNRPD2	49	130250000
Q6P2E9	Enhancer of mRNA-decapping protein 4	EDC4	48.679	101560000
P55884	Eukaryotic translation initiation factor 3 subunit B	EIF3B	48.619	88841000
P31939	Bifunctional purine biosynthesis protein ATIC	ATIC	48.476	96863000
P24928	DNA-directed RNA polymerase II subunit RPB1	POLR2A	48.469	82531000
Q99798	Aconitate hydratase, mitochondrial	ACO2	48.454	307010000
Q14683	Structural maintenance of chromosomes protein 1A	SMC1A	48.392	86436000
Q14331	Protein FRG1	FRG1	48.39	212990000
P46778	Large ribosomal subunit protein eL21	RPL21	48.387	866530000
Q92621	Nuclear pore complex protein Nup205	NUP205	48.275	69779000
Q8IZL8	Proline-, glutamic acid- and leucine-rich protein 1	PELP1	47.895	16467000
Q9UIG0	Tyrosine-protein kinase BAZ1B	BAZ1B	47.84	147580000
Q9UKM9	RNA-binding protein Raly	RALY	47.666	527090000
P04844	Dolichyl-diphosphooligosaccharide--protein glycosyltransferase subunit 2	RPN2	47.536	138750000
Q9Y3I0	RNA-splicing ligase RtcB homolog	RTCB	47.1	118080000
P23381	Tryptophan--tRNA ligase, cytoplasmic	WARS1	47.047	166310000
P14866	Heterogeneous nuclear ribonucleoprotein L	HNRNPL	46.746	193060000
Q8N1F7	Nuclear pore complex protein Nup93	NUP93	46.247	73203000
P35237	Serpin B6	SERPINB6	45.762	43656000
O60264	SWI/SNF-related matrix-associated actin-dependent regulator of chromatin subfamily A member 5	SMARCA5	45.739	89841000
Q8IY81	pre-rRNA 2-O-ribose RNA methyltransferase FTSJ3	FTSJ3	45.231	65225000
P36551	Oxygen-dependent coproporphyrinogen-III oxidase, mitochondrial	CPOX	45.033	76724000
P30041	Peroxiredoxin-6	PRDX6	44.685	148570000
Q8WUM0	Nuclear pore complex protein Nup133	NUP133	44.24	96794000
P30876	DNA-directed RNA polymerase II subunit RPB2	POLR2B	44.216	115750000
P05388;Q8NHW5	Large ribosomal subunit protein uL10;Putative ribosomal protein uL10-like	RPLP0;RPLP0P6	44.172	113060000
P43686	26S proteasome regulatory subunit 6B	PSMC4	44.017	85594000
Q03518	Antigen peptide transporter 1	TAP1	43.955	121710000
P18621	Large ribosomal subunit protein uL22	RPL17	43.682	897980000
Q6P1L8	Large ribosomal subunit protein uL14m	MRPL14	43.652	409100000
P46459	Vesicle-fusing ATPase	NSF	43.48	102040000
Q9NYU2	UDP-glucose:glycoprotein glucosyltransferase 1	UGGT1	43.269	83545000
Q15029	116 kDa U5 small nuclear ribonucleoprotein component	EFTUD2	43.147	102090000
O75934	Pre-mRNA-splicing factor SPF27	BCAS2	43.065	103870000
P12004	Proliferating cell nuclear antigen	PCNA	43.058	114150000
Q8IY17	Patatin-like phospholipase domain-containing protein 6	PNPLA6	42.823	51811000
Q15287	RNA-binding protein with serine-rich domain 1	RNPS1	42.081	123760000
Q6PK04	Coiled-coil domain-containing protein 137	CCDC137	42.017	111640000
Q01082	Spectrin beta chain, non-erythrocytic 1	SPTBN1	41.599	66938000
P62906	Large ribosomal subunit protein uL1	RPL10A	41.546	264250000
P26641	Elongation factor 1-gamma	EEF1G	41.329	274100000
Q9Y2W2	WW domain-binding protein 11	WBP11	41.291	139250000
Q03252	Lamin-B2	LMNB2	41.222	89285000
P18124	Large ribosomal subunit protein uL30	RPL7	41.182	352230000
Q8N766	ER membrane protein complex subunit 1	EMC1	40.924	61354000
Q969V3	BOS complex subunit NCLN	NCLN	40.876	77476000
P82650	Small ribosomal subunit protein mS22	MRPS22	40.848	78477000
P22102	Trifunctional purine biosynthetic protein adenosine-3	GART	40.82	81750000
P62910	Large ribosomal subunit protein eL32	RPL32	40.816	172470000
Q13242	Serine/arginine-rich splicing factor 9	SRSF9	40.732	129510000
P46783;Q9NQ39	Small ribosomal subunit protein eS10;Putative ribosomal protein eS10-like	RPS10;RPS10P5	40.693	630590000
Q96I24	Far upstream element-binding protein 3	FUBP3	40.521	84012000
Q9NZM1	Myoferlin	MYOF	40.347	92834000
P47813;O14602	Eukaryotic translation initiation factor 1A, X-chromosomal;Eukaryotic translation initiation factor 1A, Y-chromosomal	EIF1AX;EIF1AY	40.333	171560000
P13804	Electron transfer flavoprotein subunit alpha, mitochondrial	ETFA	39.731	84439000
P07195	L-lactate dehydrogenase B chain	LDHB	39.623	307750000
P26599	Polypyrimidine tract-binding protein 1	PTBP1	39.59	70074000
P62873	Guanine nucleotide-binding protein G(I)/G(S)/G(T) subunit beta-1	GNB1	39.562	30967000
Q9NPJ3	Acyl-coenzyme A thioesterase 13	ACOT13	39.51	134390000
P02786	Transferrin receptor protein 1	TFRC	39.418	104640000
Q14694	Ubiquitin carboxyl-terminal hydrolase 10	USP10	39.264	60869000
Q5BKZ1	DBIRD complex subunit ZNF326	ZNF326	38.984	57681000
Q9NWH9	SAFB-like transcription modulator	SLTM	38.937	121410000
P55786	Puromycin-sensitive aminopeptidase	NPEPPS	38.921	153920000
O95239;Q2VIQ3	Chromosome-associated kinesin KIF4A;Chromosome-associated kinesin KIF4B	KIF4A;KIF4B	38.819	71983000
P50914	Large ribosomal subunit protein eL14	RPL14	38.645	178630000
P11177	Pyruvate dehydrogenase E1 component subunit beta, mitochondrial	PDHB	38.445	74760000
P55265	Double-stranded RNA-specific adenosine deaminase	ADAR	38.367	97910000
P46060	Ran GTPase-activating protein 1	RANGAP1	37.958	63988000
Q13885	Tubulin beta-2A chain	TUBB2A	37.797	95520000
O60313	Dynamin-like 120 kDa protein, mitochondrial	OPA1	37.552	76120000
P46776	Large ribosomal subunit protein uL15	RPL27A	37.541	482890000
A2NJV5;A0A0A0MRZ7;A0A075B6S2;A0A075B6S6;A0A075B6P5;A0A087WW87;P06310;P01615;P01614	Immunoglobulin kappa variable 2-29;Immunoglobulin kappa variable 2D-26;	IGKV2-29;IGKV2D-26;	37.509	459480000
Q9BRT6	Protein LLP homolog	LLPH	37.486	205590000
P62913	Large ribosomal subunit protein uL5	RPL11	37.204	543360000
Q9H3K6	BolA-like protein 2	BOLA2B	37.13	11756000
O75533	Splicing factor 3B subunit 1	SF3B1	36.795	199510000
P62995	Transformer-2 protein homolog beta	TRA2B	36.643	49867000
P05023;P13637	Sodium/potassium-transporting ATPase subunit alpha-1;Sodium/potassium-transporting ATPase subunit alpha-3	ATP1A1;ATP1A3	36.639	108640000
Q14195	Dihydropyrimidinase-related protein 3	DPYSL3	36.58	107060000
P62820	Ras-related protein Rab-1A	RAB1A	36.561	20645000
Q9BR76	Coronin-1B	CORO1B	36.312	109330000
Q12797	Aspartyl/asparaginyl beta-hydroxylase	ASPH	36.264	53800000
Q14764	Major vault protein	MVP	36.08	70965000
O75400	Pre-mRNA-processing factor 40 homolog A	PRPF40A	36.032	186040000
Q08945	FACT complex subunit SSRP1	SSRP1	35.982	77196000
Q9H0A0	RNA cytidine acetyltransferase	NAT10	35.939	91699000
P19367	Hexokinase-1	HK1	35.917	32302000
P68133;P68032;P63267;P62736	Actin, alpha skeletal muscle;Actin, alpha cardiac muscle 1;Actin, gamma-enteric smooth muscle	ACTA1;ACTC1;	35.664	2068700000
Q02878	Large ribosomal subunit protein eL6	RPL6	35.485	351040000
Q9BRJ2	Large ribosomal subunit protein mL45	MRPL45	35.29	170970000
Q15014	Mortality factor 4-like protein 2	MORF4L2	35.214	116500000
Q96HS1	Serine/threonine-protein phosphatase PGAM5, mitochondrial	PGAM5	35.211	138150000
P49756	RNA-binding protein 25	RBM25	35.197	153880000
Q3ZCM7	Tubulin beta-8 chain	TUBB8	35.048	305490000
P36776	Lon protease homolog, mitochondrial	LONP1	35.004	86002000
O94901	SUN domain-containing protein 1	SUN1	34.823	61531000
Q8WYP5	Protein ELYS	AHCTF1	34.82	114350000
Q01813	ATP-dependent 6-phosphofructokinase, platelet type	PFKP	34.781	58108000
Q9P2K5	Myelin expression factor 2	MYEF2	34.776	42203000
Q7L0Y3	tRNA methyltransferase 10 homolog C	TRMT10C	34.726	71500000
P08240	Signal recognition particle receptor subunit alpha	SRPRA	34.623	119370000
P04899	Guanine nucleotide-binding protein G(i) subunit alpha-2	GNAI2	34.465	78950000
P28838	Cytosol aminopeptidase	LAP3	34.377	29861000
Q00341	Vigilin	HDLBP	34.309	92007000
P52597	Heterogeneous nuclear ribonucleoprotein F	HNRNPF	34.028	219690000
P21589	5-nucleotidase	NT5E	33.946	46797000
Q8N257;Q16778;P33778;P23527;P06899;Q6DRA6;Q6DN03	Histone H2B type 3-B;Histone H2B type 2-E;Histone H2B type 1-B	H2BC26;H2BC21;H2BC3	33.803	1232300000
Q00325	Solute carrier family 25 member 3	SLC25A3	33.708	224850000
O43390	Heterogeneous nuclear ribonucleoprotein R	HNRNPR	33.679	126190000
Q9Y421	Protein FAM32A	FAM32A	33.545	157890000
Q14019	Coactosin-like protein	COTL1	33.501	74626000
Q5UIP0	Telomere-associated protein RIF1	RIF1	33.474	59561000
Q9NZ08	Endoplasmic reticulum aminopeptidase 1	ERAP1	33.303	106490000
Q16576	Histone-binding protein RBBP7	RBBP7	33.272	80889000
Q15424	Scaffold attachment factor B1	SAFB	33.209	99475000
P12268	Inosine-5-monophosphate dehydrogenase 2	IMPDH2	33.181	78464000
Q12904	Aminoacyl tRNA synthase complex-interacting multifunctional protein 1	AIMP1	33.072	197710000
Q13263	Transcription intermediary factor 1-beta	TRIM28	32.845	80349000
P62851	Small ribosomal subunit protein eS25	RPS25	32.831	1680200000
P00558	Phosphoglycerate kinase 1	PGK1	32.807	55326000
P13667	Protein disulfide-isomerase A4	PDIA4	32.781	87919000
P84090	Enhancer of rudimentary homolog	ERH	32.769	194530000
P29372	DNA-3-methyladenine glycosylase	MPG	32.699	67550000
P07858	Cathepsin B	CTSB	32.576	153510000
Q9P2N5	RNA-binding protein 27	RBM27	32.524	306660000
O60841	Eukaryotic translation initiation factor 5B	EIF5B	32.334	72974000
P51610	Host cell factor 1	HCFC1	32.299	91352000
Q14257	Reticulocalbin-2	RCN2	32.219	78150000
P82933	Small ribosomal subunit protein uS9m	MRPS9	32.21	71022000
Q96AG4	Leucine-rich repeat-containing protein 59	LRRC59	32.17	87824000
Q9NWU5	Large ribosomal subunit protein uL22m	MRPL22	32.164	54100000
P37198	Nuclear pore glycoprotein p62	NUP62	32.052	65775000
Q14103	Heterogeneous nuclear ribonucleoprotein D0	HNRNPD	32.024	355150000
P47897	Glutamine--tRNA ligase	QARS1	31.974	46442000
Q14839	Chromodomain-helicase-DNA-binding protein 4	CHD4	31.93	55228000
P26639	Threonine--tRNA ligase 1, cytoplasmic	TARS1	31.915	59391000
Q13177	Serine/threonine-protein kinase PAK 2	PAK2	31.805	69688000
Q9BVP2	Guanine nucleotide-binding protein-like 3	GNL3	31.729	44262000
P48444	Coatomer subunit delta	ARCN1	31.486	103160000
P84103	Serine/arginine-rich splicing factor 3	SRSF3	31.486	329980000
Q96RQ3	Methylcrotonoyl-CoA carboxylase subunit alpha, mitochondrial	MCCC1	31.464	61472000
Q9H0D6	5-3 exoribonuclease 2	XRN2	31.378	48270000
Q96RP9	Elongation factor G, mitochondrial	GFM1	31.365	44837000
Q7L576;Q96F07	Cytoplasmic FMR1-interacting protein 1;Cytoplasmic FMR1-interacting protein 2	CYFIP1;CYFIP2	31.323	101670000
P36957	Dihydrolipoyllysine-residue succinyltransferase component of 2-oxoglutarate dehydrogenase complex, mitochondrial	DLST	31.105	23967000
P51114	RNA-binding protein FXR1	FXR1	31.087	140820000
Q9UBT2	SUMO-activating enzyme subunit 2	UBA2	31.026	104220000
Q13509	Tubulin beta-3 chain	TUBB3	30.949	67148000
Q15738	Sterol-4-alpha-carboxylate 3-dehydrogenase, decarboxylating	NSDHL	30.569	10247000
Q15436	Protein transport protein Sec23A	SEC23A	30.53	23013000
P26583	High mobility group protein B2	HMGB2	30.51	107120000
O95347	Structural maintenance of chromosomes protein 2	SMC2	30.387	74180000
O60216	Double-strand-break repair protein rad21 homolog	RAD21	30.181	75723000
P22570	NADPH:adrenodoxin oxidoreductase, mitochondrial	FDXR	30.032	72862000
P39656	Dolichyl-diphosphooligosaccharide--protein glycosyltransferase 48 kDa subunit	DDOST	29.998	190730000
P23368	NAD-dependent malic enzyme, mitochondrial	ME2	29.796	96202000
P47756	F-actin-capping protein subunit beta	CAPZB	29.696	75117000
Q9Y6K5	2-5-oligoadenylate synthase 3	OAS3	29.65	80022000
Q9UKV3	Apoptotic chromatin condensation inducer in the nucleus	ACIN1	29.629	68079000
Q92945	Far upstream element-binding protein 2	KHSRP	29.57	88917000
P08559	Pyruvate dehydrogenase E1 component subunit alpha, somatic form, mitochondrial	PDHA1	29.187	38591000
Q9BXW7	Haloacid dehalogenase-like hydrolase domain-containing 5	HDHD5	29.075	33825000
P04792	Heat shock protein beta-1	HSPB1	28.925	29351000
O75367	Core histone macro-H2A.1	MACROH2A1	28.917	85443000
Q99575	Ribonucleases P/MRP protein subunit POP1	POP1	28.795	59740000
P49748	Very long-chain specific acyl-CoA dehydrogenase, mitochondrial	ACADVL	28.658	95952000
Q92616	Stalled ribosome sensor GCN1	GCN1	28.655	65388000
P59998	Actin-related protein 2/3 complex subunit 4	ARPC4	28.568	69870000
P46063	ATP-dependent DNA helicase Q1	RECQL	28.499	59514000
Q9Y262	Eukaryotic translation initiation factor 3 subunit L	EIF3L	28.456	34184000
O00299	Chloride intracellular channel protein 1	CLIC1	28.294	76624000
Q9P016	Thymocyte nuclear protein 1	THYN1	28.157	49264000
P46779	Large ribosomal subunit protein eL28	RPL28	28.094	291860000
Q9Y5B9	FACT complex subunit SPT16	SUPT16H	28.056	72312000
P36915	Guanine nucleotide-binding protein-like 1	GNL1	28.029	36968000
P21291	Cysteine and glycine-rich protein 1	CSRP1	27.825	119680000
Q6IBS0	Twinfilin-2	TWF2	27.769	71258000
P39023	Large ribosomal subunit protein uL3	RPL3	27.764	180130000
Q15019	Septin-2	SEPTIN2	27.717	149040000
P27816	Microtubule-associated protein 4	MAP4	27.709	353680000
Q8TAQ2;Q92922	SWI/SNF complex subunit SMARCC2;SWI/SNF complex subunit SMARCC1	SMARCC2;SMARCC1	27.689	80519000
Q10713	Mitochondrial-processing peptidase subunit alpha	PMPCA	27.568	76415000
Q96CW1	AP-2 complex subunit mu	AP2M1	27.467	44520000
Q16181	Septin-7	SEPTIN7	27.353	85848000
P19338	Nucleolin	NCL	27.276	38863000
Q96BP2	Small ribosomal subunit protein mS37	CHCHD1	27.196	369050000
O00425	Insulin-like growth factor 2 mRNA-binding protein 3	IGF2BP3	27.186	84030000
P21964	Catechol O-methyltransferase	COMT	27.18	20872000
O95793	Double-stranded RNA-binding protein Staufen homolog 1	STAU1	27.104	48982000
Q16540	Large ribosomal subunit protein uL23m	MRPL23	27.072	32019000
P42765	3-ketoacyl-CoA thiolase, mitochondrial	ACAA2	26.802	74951000
P52907	F-actin-capping protein subunit alpha-1	CAPZA1	26.565	131450000
P24534	Elongation factor 1-beta	EEF1B2	26.562	71300000
O43795	Unconventional myosin-Ib	MYO1B	26.535	22515000
Q9Y4W6	AFG3-like protein 2	AFG3L2	26.347	11097000
O00267	Transcription elongation factor SPT5	SUPT5H	26.202	27222000
P48634	Protein PRRC2A	PRRC2A	26.144	85383000
P53618	Coatomer subunit beta	COPB1	26.096	71528000
P19105;O14950	Myosin regulatory light chain 12A;Myosin regulatory light chain 12B	MYL12A;MYL12B	26.051	34473000
Q14573	Inositol 1,4,5-trisphosphate receptor type 3	ITPR3	26.023	38119000
Q12905	Interleukin enhancer-binding factor 2	ILF2	26.009	180150000
P43304	Glycerol-3-phosphate dehydrogenase, mitochondrial	GPD2	26	31298000
Q13162	Peroxiredoxin-4	PRDX4	25.945	63745000
Q9BTD8	RNA-binding protein 42	RBM42	25.929	81117000
O95816	BAG family molecular chaperone regulator 2	BAG2	25.871	88407000
Q13185	Chromobox protein homolog 3	CBX3	25.796	93277000
Q14203	Dynactin subunit 1	DCTN1	25.781	45436000
Q6P6C2	RNA demethylase ALKBH5	ALKBH5	25.746	15872000
P12236	ADP/ATP translocase 3	SLC25A6	25.702	118190000
Q86V48	Leucine zipper protein 1	LUZP1	25.696	39952000
P13489	Ribonuclease inhibitor	RNH1	25.632	117720000
Q07666	KH domain-containing, RNA-binding, signal transduction-associated protein 1	KHDRBS1	25.598	289800000
P61353	Large ribosomal subunit protein eL27	RPL27	25.564	101600000
P46782	Small ribosomal subunit protein uS7	RPS5	25.519	27088000
Q96KM6	Zinc finger protein 512B	ZNF512B	25.476	56724000
Q9NZM5	Ribosome biogenesis protein NOP53	NOP53	25.416	237520000
P06753;P09493;P07951	Tropomyosin alpha-3 chain;Tropomyosin alpha-1 chain;Tropomyosin beta chain	TPM3;TPM1;TPM2	25.266	60854000
O94874	E3 UFM1-protein ligase 1	UFL1	25.224	31433000
P31153	S-adenosylmethionine synthase isoform type-2	MAT2A	25.222	51602000
Q9NR45	Sialic acid synthase	NANS	25.221	43197000
O75251	NADH dehydrogenase [ubiquinone] iron-sulfur protein 7, mitochondrial	NDUFS7	25.198	63089000
Q86VP6	Cullin-associated NEDD8-dissociated protein 1	CAND1	25.093	62893000
Q2TAY7	WD40 repeat-containing protein SMU1	SMU1	25.09	160630000
Q13310	Polyadenylate-binding protein 4	PABPC4	24.791	30224000
Q5T4S7	E3 ubiquitin-protein ligase UBR4	UBR4	24.78	26036000
Q8IXB1	DnaJ homolog subfamily C member 10	DNAJC10	24.744	26382000
P84098	Large ribosomal subunit protein eL19	RPL19	24.691	210140000
P21281;P15313	V-type proton ATPase subunit B, brain isoform;V-type proton ATPase subunit B, kidney isoform	ATP6V1B2;ATP6V1B1	24.518	62671000
O00154	Cytosolic acyl coenzyme A thioester hydrolase	ACOT7	24.479	79592000
Q13200	26S proteasome non-ATPase regulatory subunit 2	PSMD2	24.476	70360000
P09382	Galectin-1	LGALS1	24.457	130670000
Q02809	Procollagen-lysine,2-oxoglutarate 5-dioxygenase 1	PLOD1	24.319	29994000
P51659	Peroxisomal multifunctional enzyme type 2	HSD17B4	24.246	24860000
P56537	Eukaryotic translation initiation factor 6	EIF6	24.146	93118000
P20042	Eukaryotic translation initiation factor 2 subunit 2	EIF2S2	24.121	165840000
Q8IXI1	Mitochondrial Rho GTPase 2	RHOT2	24.095	54190000
Q4G0J3	La-related protein 7	LARP7	24.053	32301000
P61158	Actin-related protein 3	ACTR3	24.037	92984000
Q71UM5;P42677	Ribosomal protein eS27-like;Small ribosomal subunit protein eS27	RPS27L;RPS27	23.973	73148000
O60292	Signal-induced proliferation-associated 1-like protein 3	SIPA1L3	23.972	31615000
P41250	Glycine--tRNA ligase	GARS1	23.893	89263000
Q13423	NAD(P) transhydrogenase, mitochondrial	NNT	23.614	36292000
O15235	Small ribosomal subunit protein uS12m	MRPS12	23.264	142500000
Q14202	Zinc finger MYM-type protein 3	ZMYM3	23.246	20640000
Q10570	Cleavage and polyadenylation specificity factor subunit 1	CPSF1	23.219	22490000
P57740	Nuclear pore complex protein Nup107	NUP107	23.127	65347000
Q8ND56	Protein LSM14 homolog A	LSM14A	23.113	143980000
Q9NUQ6	SPATS2-like protein	SPATS2L	22.982	49217000
O14979	Heterogeneous nuclear ribonucleoprotein D-like	HNRNPDL	22.972	65449000
Q96KR1	Zinc finger RNA-binding protein	ZFR	22.961	40468000
P11182	Lipoamide acyltransferase component of branched-chain alpha-keto acid dehydrogenase complex, mitochondrial	DBT	22.935	21999000
P23526	Adenosylhomocysteinase	AHCY	22.863	103930000
P46939	Utrophin	UTRN	22.787	32831000
Q96TA1	Protein Niban 2	NIBAN2	22.772	32881000
Q14011	Cold-inducible RNA-binding protein	CIRBP	22.704	70459000
P11310	Medium-chain specific acyl-CoA dehydrogenase, mitochondrial	ACADM	22.655	39370000
P50552	Vasodilator-stimulated phosphoprotein	VASP	22.608	39946000
P13798	Acylamino-acid-releasing enzyme	APEH	22.591	37660000
P25398	Small ribosomal subunit protein eS12	RPS12	22.455	72530000
P10515	Dihydrolipoyllysine-residue acetyltransferase component of pyruvate dehydrogenase complex, mitochondrial	DLAT	22.392	70591000
Q8WVM8	Sec1 family domain-containing protein 1	SCFD1	22.39	31139000
P54577	Tyrosine--tRNA ligase, cytoplasmic	YARS1	22.38	37141000
P00367;P49448	Glutamate dehydrogenase 1, mitochondrial;Glutamate dehydrogenase 2, mitochondrial	GLUD1;GLUD2	22.368	62669000
O43395	U4/U6 small nuclear ribonucleoprotein Prp3	PRPF3	22.194	71794000
P31689	DnaJ homolog subfamily A member 1	DNAJA1	22.19	58318000
P51665	26S proteasome non-ATPase regulatory subunit 7	PSMD7	22.168	10264000
P78347	General transcription factor II-I	GTF2I	22.108	32691000
Q9BQ48	Large ribosomal subunit protein bL34m	MRPL34	21.98	199510000
Q96T37	RNA-binding protein 15	RBM15	21.912	23918000
Q9P0U3	Sentrin-specific protease 1	SENP1	21.843	18828000
Q13283	Ras GTPase-activating protein-binding protein 1	G3BP1	21.827	39957000
P82912	Small ribosomal subunit protein uS11m	MRPS11	21.452	205120000
P36542	ATP synthase subunit gamma, mitochondrial	ATP5F1C	21.445	38045000
Q14684	Ribosomal RNA processing protein 1 homolog B	RRP1B	21.41	153870000
Q9Y6N5	Sulfide:quinone oxidoreductase, mitochondrial	SQOR	21.391	43490000
P62847	Small ribosomal subunit protein eS24	RPS24	21.245	95395000
Q9NZ01	Very-long-chain enoyl-CoA reductase	TECR	21.12	95098000
Q9H223	EH domain-containing protein 4	EHD4	21.096	27364000
P11413	Glucose-6-phosphate 1-dehydrogenase	G6PD	20.981	33951000
P60866	Small ribosomal subunit protein uS10	RPS20	20.901	264810000
O60832	H/ACA ribonucleoprotein complex subunit DKC1	DKC1	20.872	26249000
Q5T9A4	ATPase family AAA domain-containing protein 3B	ATAD3B	20.82	152680000
Q9Y2W1	Thyroid hormone receptor-associated protein 3	THRAP3	20.797	76703000
Q8WTT2	Nucleolar complex protein 3 homolog	NOC3L	20.793	24211000
Q9Y3Y2	Chromatin target of PRMT1 protein	CHTOP	20.748	574540000
Q92888	Rho guanine nucleotide exchange factor 1	ARHGEF1	20.722	37105000
P12814	Alpha-actinin-1	ACTN1	20.718	59663000
Q9UBE0	SUMO-activating enzyme subunit 1	SAE1	20.712	28181000
Q99613;B5ME19	Eukaryotic translation initiation factor 3 subunit C;Eukaryotic translation initiation factor 3 subunit C-like protein	EIF3C;EIF3CL	20.606	41618000
Q49A26	Cytokine-like nuclear factor N-PAC	GLYR1	20.523	34033000
Q86YP4	Transcriptional repressor p66-alpha	GATAD2A	20.363	29819000
P06744	Glucose-6-phosphate isomerase	GPI	20.294	58772000
Q6UB35	Monofunctional C1-tetrahydrofolate synthase, mitochondrial	MTHFD1L	20.147	61191000
Q01844	RNA-binding protein EWS	EWSR1	20.077	164580000
O00622	CCN family member 1	CCN1	19.926	53790000
P43897	Elongation factor Ts, mitochondrial	TSFM	19.845	48692000
P63162;P14678	Small nuclear ribonucleoprotein-associated protein N;Small nuclear ribonucleoprotein-associated proteins B and B	SNRPN;SNRPB	19.797	436790000
P01889	HLA class I histocompatibility antigen, B alpha chain	HLA-B	19.634	89686000
Q8WWY3	U4/U6 small nuclear ribonucleoprotein Prp31	PRPF31	19.616	30184000
Q9BWM7	Sideroflexin-3	SFXN3	19.577	23008000
Q92665	Small ribosomal subunit protein mS31	MRPS31	19.574	50986000
Q9Y230	RuvB-like 2	RUVBL2	19.496	63834000
Q9H2U1	ATP-dependent DNA/RNA helicase DHX36	DHX36	19.418	22548000
Q9BVJ6	U3 small nucleolar RNA-associated protein 14 homolog A	UTP14A	19.404	70104000
Q9UII4	E3 ISG15--protein ligase HERC5	HERC5	19.335	47478000
P17858	ATP-dependent 6-phosphofructokinase, liver type	PFKL	19.328	36787000
Q8IX12	Cell division cycle and apoptosis regulator protein 1	CCAR1	19.274	46623000
Q00653	Nuclear factor NF-kappa-B p100 subunit	NFKB2	19.241	27151000
P15531;P22392;O60361	Nucleoside diphosphate kinase A;Nucleoside diphosphate kinase B;Putative nucleoside diphosphate kinase	NME1;NME2;	19.236	77995000
Q86Y79	Peptidyl-tRNA hydrolase	PTRH1	19.215	54086000
O95571	Persulfide dioxygenase ETHE1, mitochondrial	ETHE1	19.212	37493000
Q9H4M9	EH domain-containing protein 1	EHD1	19.158	17471000
Q58FF8	Putative heat shock protein HSP 90-beta 2	HSP90AB2P	19.152	215570000
P62140	Serine/threonine-protein phosphatase PP1-beta catalytic subunit	PPP1CB	19.131	41916000
Q06210	Glutamine--fructose-6-phosphate aminotransferase [isomerizing] 1	GFPT1	19.062	28808000
Q96G03	Phosphopentomutase	PGM2	19.027	42255000
E9PRG8	Uncharacterized protein C11orf98	C11orf98	18.944	214450000
P20020	Plasma membrane calcium-transporting ATPase 1	ATP2B1	18.841	19149000
O95782	AP-2 complex subunit alpha-1	AP2A1	18.837	34545000
P62314	Small nuclear ribonucleoprotein Sm D1	SNRPD1	18.778	99218000
Q96S55	ATPase WRNIP1	WRNIP1	18.772	26894000
P12694	2-oxoisovalerate dehydrogenase subunit alpha, mitochondrial	BCKDHA	18.628	46676000
Q9H9B4	Sideroflexin-1	SFXN1	18.62	99872000
Q96TA2	ATP-dependent zinc metalloprotease YME1L1	YME1L1	18.599	41930000
P51003	Poly(A) polymerase alpha	PAPOLA	18.585	23292000
Q9UMY1	Nucleolar protein 7	NOL7	18.473	80949000
P51148	Ras-related protein Rab-5C	RAB5C	18.47	37142000
Q6L8Q7	2,5-phosphodiesterase 12	PDE12	18.386	42133000
P52292	Importin subunit alpha-1	KPNA2	18.385	39492000
O75475	PC4 and SFRS1-interacting protein	PSIP1	18.355	95869000
Q9Y6C9	Mitochondrial carrier homolog 2	MTCH2	18.304	89887000
O43175	D-3-phosphoglycerate dehydrogenase	PHGDH	18.267	36727000
Q14160	Protein scribble homolog	SCRIB	18.263	16642000
Q9BYG3	MKI67 FHA domain-interacting nucleolar phosphoprotein	NIFK	18.2	83158000
P49750	YLP motif-containing protein 1	YLPM1	18.199	55775000
P17812	CTP synthase 1	CTPS1	18.195	46975000
O95786	Antiviral innate immune response receptor RIG-I	RIGI	18.152	31166000
Q96GQ7	Probable ATP-dependent RNA helicase DDX27	DDX27	18.134	20594000
Q9NSD9	Phenylalanine--tRNA ligase beta subunit	FARSB	18.131	46344000
P22234	Bifunctional phosphoribosylaminoimidazole carboxylase/phosphoribosylaminoimidazole succinocarboxamide synthetase	PAICS	18.117	24184000
P63167;Q96FJ2	Dynein light chain 1, cytoplasmic;Dynein light chain 2, cytoplasmic	DYNLL1;DYNLL2	18.052	130170000
O14818;Q8TAA3	Proteasome subunit alpha type-7;Proteasome subunit alpha-type 8	PSMA7;PSMA8	18.02	37654000
P54819	Adenylate kinase 2, mitochondrial	AK2	17.884	30377000
P06493	Cyclin-dependent kinase 1	CDK1	17.883	38702000
O00231	26S proteasome non-ATPase regulatory subunit 11	PSMD11	17.88	34584000
Q13501	Sequestosome-1	SQSTM1	17.853	82349000
P30084	Enoyl-CoA hydratase, mitochondrial	ECHS1	17.798	39099000
O75821	Eukaryotic translation initiation factor 3 subunit G	EIF3G	17.76	22545000
O76021	Ribosomal L1 domain-containing protein 1	RSL1D1	17.74	46926000
Q96EY1	DnaJ homolog subfamily A member 3, mitochondrial	DNAJA3	17.705	44576000
O75394	Large ribosomal subunit protein bL33m	MRPL33	17.7	237720000
Q53GS9	Ubiquitin carboxyl-terminal hydrolase 39	USP39	17.682	78881000
Q8TAE8	Large ribosomal subunit protein mL64	GADD45GIP1	17.623	66705000
P50213	Isocitrate dehydrogenase [NAD] subunit alpha, mitochondrial	IDH3A	17.572	62746000
P38117	Electron transfer flavoprotein subunit beta	ETFB	17.503	30298000
P09661	U2 small nuclear ribonucleoprotein A	SNRPA1	17.479	30168000
P49207	Large ribosomal subunit protein eL34	RPL34	17.414	167120000
Q8TCJ2	Dolichyl-diphosphooligosaccharide--protein glycosyltransferase subunit STT3B	STT3B	17.384	40488000
P47985;P0C7P4	Cytochrome b-c1 complex subunit Rieske, mitochondrial;Putative cytochrome b-c1 complex subunit Rieske-like protein 1	UQCRFS1;UQCRFS1P1	17.383	53723000
P46013	Proliferation marker protein Ki-67	MKI67	17.241	9688400
Q9NX24	H/ACA ribonucleoprotein complex subunit 2	NHP2	17.201	12341000
Q13347	Eukaryotic translation initiation factor 3 subunit I	EIF3I	17.197	48914000
P07305	Histone H1.0	H1-0	17.196	22807000
P09960	Leukotriene A-4 hydrolase	LTA4H	17.163	26430000
O75150	E3 ubiquitin-protein ligase BRE1B	RNF40	17.116	23036000
P42766	Large ribosomal subunit protein uL29	RPL35	17.007	1565800000
P62841	Small ribosomal subunit protein uS19	RPS15	16.964	315700000
P05161	Ubiquitin-like protein ISG15	ISG15	16.957	33114000
Q92499	ATP-dependent RNA helicase DDX1	DDX1	16.938	21878000
O76031	ATP-dependent Clp protease ATP-binding subunit clpX-like, mitochondrial	CLPX	16.937	22914000
Q5JTH9	RRP12-like protein	RRP12	16.865	46911000
O14579	Coatomer subunit epsilon	COPE	16.782	18621000
Q92908	Transcription factor GATA-6	GATA6	16.698	5799300
Q9NY93	Probable ATP-dependent RNA helicase DDX56	DDX56	16.649	19769000
Q71DI3;Q16695;P84243;P68431;Q6NXT2	Histone H3.2;Histone H3.1t;Histone H3.3;	H3C13;H3-4;H3-3B;	16.645	7112900000
Q9BS26	Endoplasmic reticulum resident protein 44	ERP44	16.568	45092000
P00387	NADH-cytochrome b5 reductase 3	CYB5R3	16.351	17356000
Q16643	Drebrin	DBN1	16.313	24460000
Q9H0S4	Probable ATP-dependent RNA helicase DDX47	DDX47	16.297	20353000
Q1KMD3	Heterogeneous nuclear ribonucleoprotein U-like protein 2	HNRNPUL2	16.267	25820000
P82979	SAP domain-containing ribonucleoprotein	SARNP	16.23	168210000
O60762	Dolichol-phosphate mannosyltransferase subunit 1	DPM1	16.099	57801000
Q7Z7F7	Large ribosomal subunit protein mL55	MRPL55	16.058	38709000
P19525	Interferon-induced, double-stranded RNA-activated protein kinase	EIF2AK2	15.958	34660000
Q9UHD8	Septin-9	SEPTIN9	15.825	28854000
O60220	Mitochondrial import inner membrane translocase subunit Tim8 A	TIMM8A	15.671	20740000
P41223	Protein BUD31 homolog	BUD31	15.56	31920000
Q15020	Squamous cell carcinoma antigen recognized by T-cells 3	SART3	15.502	41040000
O15061	Synemin	SYNM	15.483	33502000
Q9P021	Cysteine-rich PDZ-binding protein	CRIPT	15.102	60683000
O14879	Interferon-induced protein with tetratricopeptide repeats 3	IFIT3	15.029	23520000
P26368	Splicing factor U2AF 65 kDa subunit	U2AF2	14.911	51191000
Q96ME7	Zinc finger protein 512	ZNF512	14.911	33580000
A1L0T0	2-hydroxyacyl-CoA lyase 2	ILVBL	14.884	45381000
Q9Y4P3	Transducin beta-like protein 2	TBL2	14.873	78669000
Q9Y3C1	Nucleolar protein 16	NOP16	14.866	42802000
Q9BYD2	Large ribosomal subunit protein bL9m	MRPL9	14.802	34081000
P62899	Large ribosomal subunit protein eL31	RPL31	14.756	117100000
Q96QK1	Vacuolar protein sorting-associated protein 35	VPS35	14.716	10661000
Q92747	Actin-related protein 2/3 complex subunit 1A	ARPC1A	14.631	29529000
Q13330;Q9BTC8	Metastasis-associated protein MTA1;Metastasis-associated protein MTA3	MTA1;MTA3	14.573	15368000
Q08379	Golgin subfamily A member 2	GOLGA2	14.446	19069000
Q16698	2,4-dienoyl-CoA reductase [(3E)-enoyl-CoA-producing], mitochondrial	DECR1	14.439	16219000
P82673	Small ribosomal subunit protein mS35	MRPS35	14.432	27506000
Q07955	Serine/arginine-rich splicing factor 1	SRSF1	14.372	16416000
Q13155	Aminoacyl tRNA synthase complex-interacting multifunctional protein 2	AIMP2	14.127	41260000
P09936	Ubiquitin carboxyl-terminal hydrolase isozyme L1	UCHL1	14.11	35239000
P32322;Q96C36	Pyrroline-5-carboxylate reductase 1, mitochondrial;Pyrroline-5-carboxylate reductase 2	PYCR1;PYCR2	14.081	26360000
P62258;P31947	14-3-3 protein epsilon;14-3-3 protein sigma	YWHAE;SFN	14.068	42591000
P10321	HLA class I histocompatibility antigen, C alpha chain	HLA-C	14.056	20275000
P00403	Cytochrome c oxidase subunit 2	MT-CO2	14.047	96511000
O75390	Citrate synthase, mitochondrial	CS	14.021	21439000
P19387	DNA-directed RNA polymerase II subunit RPB3	POLR2C	13.918	7083200
P60660;P14649	Myosin light polypeptide 6;Myosin light chain 6B	MYL6;MYL6B	13.908	81884000
Q9H845	Complex I assembly factor ACAD9, mitochondrial	ACAD9	13.891	17974000
Q13148	TAR DNA-binding protein 43	TARDBP	13.843	37396000
O43242	26S proteasome non-ATPase regulatory subunit 3	PSMD3	13.728	19701000
P62491;Q15907	Ras-related protein Rab-11A;Ras-related protein Rab-11B	RAB11A;RAB11B	13.725	5421200
P28340	DNA polymerase delta catalytic subunit	POLD1	13.721	23220000
Q8TEQ6	Gem-associated protein 5	GEMIN5	13.708	24833000
O15143	Actin-related protein 2/3 complex subunit 1B	ARPC1B	13.692	23669000
Q8N9M1	Uncharacterized protein C19orf47	C19orf47	13.662	44475000
P53992	Protein transport protein Sec24C	SEC24C	13.6	32904000
Q12888	TP53-binding protein 1	TP53BP1	13.592	30280000
O60701	UDP-glucose 6-dehydrogenase	UGDH	13.531	18689000
P21796	Voltage-dependent anion-selective channel protein 1	VDAC1	13.522	27633000
Q7L5D6	Golgi to ER traffic protein 4 homolog	GET4	13.501	11347000
P09429	High mobility group protein B1	HMGB1	13.489	70420000
Q86UE4	Protein LYRIC	MTDH	13.474	27933000
Q92804	TATA-binding protein-associated factor 2N	TAF15	13.438	62262000
O75306	NADH dehydrogenase [ubiquinone] iron-sulfur protein 2, mitochondrial	NDUFS2	13.435	22547000
Q9HAV4	Exportin-5	XPO5	13.402	25009000
Q96EY7	Small ribosomal subunit protein mS39	PTCD3	13.367	24088000
P82663	Small ribosomal subunit protein mS25	MRPS25	13.35	27903000
Q5SY16	Polynucleotide 5-hydroxyl-kinase NOL9	NOL9	13.298	31275000
Q9UBB5	Methyl-CpG-binding domain protein 2	MBD2	13.275	28897000
Q9Y570	Protein phosphatase methylesterase 1	PPME1	13.249	15422000
Q9Y2L1	Exosome complex exonuclease RRP44	DIS3	13.245	23377000
Q03135	Caveolin-1	CAV1	13.223	28160000
O15226	NF-kappa-B-repressing factor	NKRF	13.203	30322000
P61088;Q5JXB2	Ubiquitin-conjugating enzyme E2 N;Putative ubiquitin-conjugating enzyme E2 N-like	UBE2N;UBE2NL	13.183	43988000
Q6NZY4	Zinc finger CCHC domain-containing protein 8	ZCCHC8	13.165	27028000
P08134	Rho-related GTP-binding protein RhoC	RHOC	13.143	43856000
Q9UK33	Zinc finger protein 580	ZNF580	13.134	15850000
P55196	Afadin	AFDN	13.128	21200000
Q15646	2-5-oligoadenylate synthase-like protein	OASL	13.123	14249000
Q8N1B4	Vacuolar protein sorting-associated protein 52 homolog	VPS52	13.122	10665000
Q9H078	Mitochondrial disaggregase	CLPB	13.115	20487000
Q92917	G-patch domain and KOW motifs-containing protein	GPKOW	13.105	10266000
O15347	High mobility group protein B3	HMGB3	13.089	18626000
Q09161	Nuclear cap-binding protein subunit 1	NCBP1	13.079	32440000
P60900	Proteasome subunit alpha type-6	PSMA6	13.073	14255000
P07741	Adenine phosphoribosyltransferase	APRT	13.06	22706000
A8MXV4	Acyl-coenzyme A diphosphatase NUDT19	NUDT19	13.058	27904000
P62861	Ubiquitin-like FUBI-ribosomal protein eS30 fusion protein	FAU	13.042	425160000
Q9UJV9	Probable ATP-dependent RNA helicase DDX41	DDX41	12.977	38506000
O95983	Methyl-CpG-binding domain protein 3	MBD3	12.97	11025000
P24666	Low molecular weight phosphotyrosine protein phosphatase	ACP1	12.969	26936000
O43684	Mitotic checkpoint protein BUB3	BUB3	12.935	76009000
Q99567	Nuclear pore complex protein Nup88	NUP88	12.929	44605000
P00492	Hypoxanthine-guanine phosphoribosyltransferase	HPRT1	12.926	13009000
Q14151	Scaffold attachment factor B2	SAFB2	12.925	25843000
P45880	Voltage-dependent anion-selective channel protein 2	VDAC2	12.917	195370000
P28066	Proteasome subunit alpha type-5	PSMA5	12.914	28280000
Q15046	Lysine--tRNA ligase	KARS1	12.912	40742000
Q8N1G4	Leucine-rich repeat-containing protein 47	LRRC47	12.881	27618000
P61224;P62834;A6NIZ1	Ras-related protein Rap-1b;Ras-related protein Rap-1A;Ras-related protein Rap-1b-like protein	RAP1B;RAP1A;	12.85	90541000
P51531	Probable global transcription activator SNF2L2	SMARCA2	12.83	12403000
P09038	Fibroblast growth factor 2	FGF2	12.808	81808000
Q7Z7K6	Centromere protein V	CENPV	12.796	18003000
Q9Y2Z0	Protein SGT1 homolog	SUGT1	12.785	20052000
O60568	Multifunctional procollagen lysine hydroxylase and glycosyltransferase LH3	PLOD3	12.784	21732000
P29692	Elongation factor 1-delta	EEF1D	12.775	26640000
P01112;P01116;P01111	GTPase HRas;GTPase KRas;GTPase NRas	HRAS;KRAS;NRAS	12.765	31657000
Q8IZQ5	Selenoprotein H	SELENOH	12.726	33768000
O43709	Probable 18S rRNA (guanine-N(7))-methyltransferase	BUD23	12.723	25123000
Q9UFW8	CGG triplet repeat-binding protein 1	CGGBP1	12.722	8542100
Q9UKD2	mRNA turnover protein 4 homolog	MRTO4	12.702	34403000
P49458	Signal recognition particle 9 kDa protein	SRP9	12.676	80341000
P14174	Macrophage migration inhibitory factor	MIF	12.668	574300000
Q93009	Ubiquitin carboxyl-terminal hydrolase 7	USP7	12.649	16509000
Q92925	SWI/SNF-related matrix-associated actin-dependent regulator of chromatin subfamily D member 2	SMARCD2	12.62	14829000
Q03701	CCAAT/enhancer-binding protein zeta	CEBPZ	12.606	17282000
O96000	NADH dehydrogenase [ubiquinone] 1 beta subcomplex subunit 10	NDUFB10	12.591	26058000
Q6PCB5	Lysine-specific demethylase RSBN1L	RSBN1L	12.575	21499000
O94776	Metastasis-associated protein MTA2	MTA2	12.574	22948000
Q96A33	PAT complex subunit CCDC47	CCDC47	12.549	19126000
P62875	DNA-directed RNA polymerases I, II, and III subunit RPABC5	POLR2L	12.537	29181000
P40429;Q6NVV1	Large ribosomal subunit protein uL13;Putative ribosomal protein uL13-like	RPL13A;RPL13AP3	12.534	83814000
P50416	Carnitine O-palmitoyltransferase 1, liver isoform	CPT1A	12.528	22470000
Q16851	UTP--glucose-1-phosphate uridylyltransferase	UGP2	12.514	27833000
Q9Y305	Acyl-coenzyme A thioesterase 9, mitochondrial	ACOT9	12.474	26773000
Q9P035	Very-long-chain (3R)-3-hydroxyacyl-CoA dehydratase 3	HACD3	12.473	18777000
Q8IX01	SURP and G-patch domain-containing protein 2	SUGP2	12.467	30717000
Q9H6W3	Ribosomal oxygenase 1	RIOX1	12.463	47619000
Q9NR12	PDZ and LIM domain protein 7	PDLIM7	12.462	39584000
Q9BQC6	Large ribosomal subunit protein mL63	MRPL57	12.46	30713000
Q9H0U4;Q92928	Ras-related protein Rab-1B;Putative Ras-related protein Rab-1C	RAB1B;RAB1C	12.46	15240000
P09874	Poly [ADP-ribose] polymerase 1	PARP1	12.44	19038000
O60934	Nibrin	NBN	12.437	26328000
P63241;Q9GZV4;Q6IS14	Eukaryotic translation initiation factor 5A-1;Eukaryotic translation initiation factor 5A-2;	EIF5A;EIF5A2;	12.432	23986000
P31942	Heterogeneous nuclear ribonucleoprotein H3	HNRNPH3	12.431	74133000
P37802	Transgelin-2	TAGLN2	12.392	22853000
Q15072	Zinc finger protein OZF	ZNF146	12.383	26102000
O95757	Heat shock 70 kDa protein 4L	HSPA4L	12.375	7970300
Q9BRZ2	E3 ubiquitin-protein ligase TRIM56	TRIM56	12.372	16633000
O15042	U2 snRNP-associated SURP motif-containing protein	U2SURP	12.355	15616000
Q9NPD3	Exosome complex component RRP41	EXOSC4	12.344	15964000
O15160	DNA-directed RNA polymerases I and III subunit RPAC1	POLR1C	12.34	16077000
Q96CM8	Medium-chain acyl-CoA ligase ACSF2, mitochondrial	ACSF2	12.318	18559000
P35222	Catenin beta-1	CTNNB1	12.315	32569000
Q9Y4Z0	U6 snRNA-associated Sm-like protein LSm4	LSM4	12.309	60738000
P35249	Replication factor C subunit 4	RFC4	12.298	8650500
O95433	Activator of 90 kDa heat shock protein ATPase homolog 1	AHSA1	12.297	49270000
P27694	Replication protein A 70 kDa DNA-binding subunit	RPA1	12.283	26087000
Q9Y3T9	Nucleolar complex protein 2 homolog	NOC2L	12.24	24342000
O00488	Zinc finger protein 593	ZNF593	12.24	175440000
Q63HN8	E3 ubiquitin-protein ligase RNF213	RNF213	12.208	72809000
P61221	ATP-binding cassette sub-family E member 1	ABCE1	12.202	39909000
Q5VYK3	Proteasome adapter and scaffold protein ECM29	ECPAS	12.187	8379500
Q5JRX3	Presequence protease, mitochondrial	PITRM1	12.165	13137000
O75165	DnaJ homolog subfamily C member 13	DNAJC13	12.158	13373000
Q9BYK8	Helicase with zinc finger domain 2	HELZ2	12.158	16862000
Q8IXQ6	Protein mono-ADP-ribosyltransferase PARP9	PARP9	12.155	15643000
Q8IY21	Probable ATP-dependent RNA helicase DDX60	DDX60	12.146	0
Q8IWS0	PHD finger protein 6	PHF6	12.146	54132000
P54652	Heat shock-related 70 kDa protein 2	HSPA2	12.145	17344000
Q14676	Mediator of DNA damage checkpoint protein 1	MDC1	12.116	19959000
Q16822	Phosphoenolpyruvate carboxykinase [GTP], mitochondrial	PCK2	12.083	16532000
Q9UKF6	Cleavage and polyadenylation specificity factor subunit 3	CPSF3	12.045	29221000
O60716	Catenin delta-1	CTNND1	12.006	28126000
P62266	Small ribosomal subunit protein uS12	RPS23	12.006	79339000
P30566	Adenylosuccinate lyase	ADSL	12	15177000
Q96P11	28S rRNA (cytosine-C(5))-methyltransferase	NSUN5	11.99	23747000
Q8NFW8	N-acylneuraminate cytidylyltransferase	CMAS	11.973	12631000
Q587J7	Putative ATP-dependent RNA helicase TDRD12	TDRD12	11.961	20932000
Q5JTZ9	Alanine--tRNA ligase, mitochondrial	AARS2	11.952	15693000
Q9UL25	Ras-related protein Rab-21	RAB21	11.934	12349000
P61019;Q8WUD1	Ras-related protein Rab-2A;Ras-related protein Rab-2B	RAB2A;RAB2B	11.929	31060000
Q9H7B2	Ribosome production factor 2 homolog	RPF2	11.914	14329000
Q9BTC0	Death-inducer obliterator 1	DIDO1	11.907	22807000
O75746	Electrogenic aspartate/glutamate antiporter SLC25A12, mitochondrial	SLC25A12	11.862	62022000
Q9NX63	MICOS complex subunit MIC19	CHCHD3	11.861	11094000
Q13427	Peptidyl-prolyl cis-trans isomerase G	PPIG	11.843	35231000
A8CG34;Q96HA1;Q6PJE2;A6NF01	Nuclear envelope pore membrane protein POM 121C;Nuclear envelope pore membrane protein POM 121;	POM121C;POM121;	11.826	16408000
Q9NQC3	Reticulon-4	RTN4	11.826	37073000
P18077	Large ribosomal subunit protein eL33	RPL35A	11.822	129530000
Q13206	Probable ATP-dependent RNA helicase DDX10	DDX10	11.821	7426600
Q9GZR7	ATP-dependent RNA helicase DDX24	DDX24	11.816	15144000
Q9Y5S2	Serine/threonine-protein kinase MRCK beta	CDC42BPB	11.813	16187000
P22830	Ferrochelatase, mitochondrial	FECH	11.801	32593000
O75691	Small subunit processome component 20 homolog	UTP20	11.798	15511000
Q15392	Delta(24)-sterol reductase	DHCR24	11.797	22412000
Q9BXS6	Nucleolar and spindle-associated protein 1	NUSAP1	11.797	14156000
Q8IWC1	MAP7 domain-containing protein 3	MAP7D3	11.747	11671000
O14980	Exportin-1	XPO1	11.731	20403000
Q05048	Cleavage stimulation factor subunit 1	CSTF1	11.729	15532000
P02768	Albumin	ALB	11.727	29800000
Q9UHB9	Signal recognition particle subunit SRP68	SRP68	11.723	21673000
O95336	6-phosphogluconolactonase	PGLS	11.704	28994000
Q9HC35	Echinoderm microtubule-associated protein-like 4	EML4	11.675	25650000
P08195	Amino acid transporter heavy chain SLC3A2	SLC3A2	11.673	26090000
O43837	Isocitrate dehydrogenase [NAD] subunit beta, mitochondrial	IDH3B	11.664	22993000
Q5VTR2	E3 ubiquitin-protein ligase BRE1A	RNF20	11.664	14513000
P51608	Methyl-CpG-binding protein 2	MECP2	11.66	12132000
P52701	DNA mismatch repair protein Msh6	MSH6	11.648	12083000
O43172	U4/U6 small nuclear ribonucleoprotein Prp4	PRPF4	11.639	28910000
O14617	AP-3 complex subunit delta-1	AP3D1	11.637	19167000
Q02880;P11388	DNA topoisomerase 2-beta;DNA topoisomerase 2-alpha	TOP2B;TOP2A	11.608	14409000
O15144	Actin-related protein 2/3 complex subunit 2	ARPC2	11.597	16619000
Q9NW64	Pre-mRNA-splicing factor RBM22	RBM22	11.588	51977000
Q9UBX3	Mitochondrial dicarboxylate carrier	SLC25A10	11.577	15486000
O14497	AT-rich interactive domain-containing protein 1A	ARID1A	11.561	13122000
Q9NUL3	Double-stranded RNA-binding protein Staufen homolog 2	STAU2	11.517	25003000
P61313	Large ribosomal subunit protein eL15	RPL15	11.512	23843000
Q8TF68	Zinc finger protein 384	ZNF384	11.458	27557000
Q9BW19	Kinesin-like protein KIFC1	KIFC1	11.437	13334000
P50851	Lipopolysaccharide-responsive and beige-like anchor protein	LRBA	11.418	13269000
P30530	Tyrosine-protein kinase receptor UFO	AXL	11.417	11059000
Q9Y314	Nitric oxide synthase-interacting protein	NOSIP	11.396	0
O00186	Syntaxin-binding protein 3	STXBP3	11.388	13324000
Q8TDB6	E3 ubiquitin-protein ligase DTX3L	DTX3L	11.377	15832000
Q15398	Disks large-associated protein 5	DLGAP5	11.351	21412000
Q9Y4A5	Transformation/transcription domain-associated protein	TRRAP	11.341	12444000
O14776	Transcription elongation regulator 1	TCERG1	11.34	15064000
P25786	Proteasome subunit alpha type-1	PSMA1	11.256	5620300
Q9NXH9	tRNA (guanine(26)-N(2))-dimethyltransferase	TRMT1	11.225	7346000
Q14739	Delta(14)-sterol reductase LBR	LBR	11.214	20807000
Q8WXI9	Transcriptional repressor p66-beta	GATAD2B	11.181	23604000
Q9P258	Protein RCC2	RCC2	11.148	17152000
P43246	DNA mismatch repair protein Msh2	MSH2	11.144	8280900
Q14119	Vascular endothelial zinc finger 1	VEZF1	11.131	15635000
O60231	Pre-mRNA-splicing factor ATP-dependent RNA helicase DHX16	DHX16	11.13	16456000
Q8WVK2	U4/U6.U5 small nuclear ribonucleoprotein 27 kDa protein	SNRNP27	11.123	24625000
Q9NYF8	Bcl-2-associated transcription factor 1	BCLAF1	11.112	39165000
Q13813	Spectrin alpha chain, non-erythrocytic 1	SPTAN1	11.093	16986000
O00429	Dynamin-1-like protein	DNM1L	11.089	27055000
Q12788	Transducin beta-like protein 3	TBL3	11.08	6058400
P11169;Q8TDB8	Solute carrier family 2, facilitated glucose transporter member 3;Solute carrier family 2, facilitated glucose transporter member 14	SLC2A3;SLC2A14	11.055	12912000
Q8TBC3	SH3KBP1-binding protein 1	SHKBP1	11.053	17025000
P23919	Thymidylate kinase	DTYMK	10.987	26621000
Q9BYD1	Large ribosomal subunit protein uL13m	MRPL13	10.902	261190000
Q16629	Serine/arginine-rich splicing factor 7	SRSF7	10.841	56644000
O75832	26S proteasome non-ATPase regulatory subunit 10	PSMD10	10.833	21287000
Q9Y3B7	Large ribosomal subunit protein uL11m	MRPL11	10.797	21885000
Q9BZE4	GTP-binding protein 4	GTPBP4	10.792	30299000
P12081	Histidine--tRNA ligase, cytoplasmic	HARS1	10.684	15109000
Q14978	Nucleolar and coiled-body phosphoprotein 1	NOLC1	10.667	123620000
P62857	Small ribosomal subunit protein eS28	RPS28	10.299	30512000
O43660	Pleiotropic regulator 1	PLRG1	10.212	12609000
Q96GC5	Large ribosomal subunit protein mL48	MRPL48	10.195	17876000
P00568	Adenylate kinase isoenzyme 1	AK1	10.013	22872000
P07919	Cytochrome b-c1 complex subunit 6, mitochondrial	UQCRH	10.01	9540200
P61513	Large ribosomal subunit protein eL43	RPL37A	9.7071	421940000
P17096	High mobility group protein HMG-I/HMG-Y	HMGA1	9.6683	1885700000
Q96SI9	Spermatid perinuclear RNA-binding protein	STRBP	9.6556	0
Q13409	Cytoplasmic dynein 1 intermediate chain 2	DYNC1I2	9.6465	29484000
Q8TDN6	Ribosome biogenesis protein BRX1 homolog	BRIX1	9.5325	143640000
P07225	Vitamin K-dependent protein S	PROS1	9.4523	31189000
Q9NTX5	Ethylmalonyl-CoA decarboxylase	ECHDC1	9.3031	0
Q86VY4	Testis-specific Y-encoded-like protein 5	TSPYL5	9.2572	123120000
Q5HYJ3	Protein FAM76B	FAM76B	9.166	38557000
Q14966	Zinc finger protein 638	ZNF638	9.1496	8206400
Q9NZZ3	Charged multivesicular body protein 5	CHMP5	9.0721	24433000
P49773	Adenosine 5-monophosphoramidase HINT1	HINT1	9.0194	13576000
Q9H6R4	Nucleolar protein 6	NOL6	8.9984	0
Q6UN15	Pre-mRNA 3-end-processing factor FIP1	FIP1L1	8.9831	14350000
Q9H7E9	UPF0488 protein C8orf33	C8orf33	8.9802	16328000
Q7Z3K3	Pogo transposable element with ZNF domain	POGZ	8.9588	7121200
P22061	Protein-L-isoaspartate(D-aspartate) O-methyltransferase	PCMT1	8.8792	14541000
Q13435	Splicing factor 3B subunit 2	SF3B2	8.8669	32113000
Q99829	Copine-1	CPNE1	8.8629	8287700
Q92620	Pre-mRNA-splicing factor ATP-dependent RNA helicase PRP16	DHX38	8.8465	23792000
Q58FF6	Putative heat shock protein HSP 90-beta 4	HSP90AB4P	8.8	13780000
O60763	General vesicular transport factor p115	USO1	8.7582	30579000
Q92575	UBX domain-containing protein 4	UBXN4	8.7328	8301500
Q9BVA1	Tubulin beta-2B chain	TUBB2B	8.711	22507000
Q8NFV4	Protein ABHD11	ABHD11	8.6936	4682900
Q59GN2;P62891	Putative ribosomal protein eL39-like 5;Large ribosomal subunit protein eL39	RPL39P5;RPL39	8.6859	330380000
P50548	ETS domain-containing transcription factor ERF	ERF	8.6847	10169000
O60733	85/88 kDa calcium-independent phospholipase A2	PLA2G6	8.6001	31462000
P17480	Nucleolar transcription factor 1	UBTF	8.4903	10229000
Q8TAD8	Smad nuclear-interacting protein 1	SNIP1	8.4446	17893000
O00217	NADH dehydrogenase [ubiquinone] iron-sulfur protein 8, mitochondrial	NDUFS8	8.4132	12941000
A2RRP1	NBAS subunit of NRZ tethering complex	NBAS	8.3626	6476500
P04004	Vitronectin	VTN	8.3511	11331000
Q5QJE6	Deoxynucleotidyltransferase terminal-interacting protein 2	DNTTIP2	8.341	11576000
Q9BPX6	Calcium uptake protein 1, mitochondrial	MICU1	8.3337	5054600
Q8WXF1	Paraspeckle component 1	PSPC1	8.3331	13855000
P60002	Transcription elongation factor 1 homolog	ELOF1	8.2845	44350000
Q92506	(3R)-3-hydroxyacyl-CoA dehydrogenase	HSD17B8	8.0589	6396000
Q15008	26S proteasome non-ATPase regulatory subunit 6	PSMD6	8.0399	42307000
Q96AB3	Isochorismatase domain-containing protein 2	ISOC2	8.0017	5560300
Q05397	Focal adhesion kinase 1	PTK2	7.907	12600000
Q96JJ7	Protein disulfide-isomerase TMX3	TMX3	7.8772	8924200
Q16527	Cysteine and glycine-rich protein 2	CSRP2	7.8334	25443000
Q15003	Condensin complex subunit 2	NCAPH	7.8086	6478000
O95232	Luc7-like protein 3	LUC7L3	7.7734	10791000
P04439	HLA class I histocompatibility antigen, A alpha chain	HLA-A	7.7554	32453000
P49753	Acyl-coenzyme A thioesterase 2, mitochondrial	ACOT2	7.7394	6706700
Q9Y676	Small ribosomal subunit protein mS40	MRPS18B	7.693	16330000
P35610	Sterol O-acyltransferase 1	SOAT1	7.6655	9550600
Q15056	Eukaryotic translation initiation factor 4H	EIF4H	7.6608	10056000
Q13049	E3 ubiquitin-protein ligase TRIM32	TRIM32	7.6584	6093500
P23588	Eukaryotic translation initiation factor 4B	EIF4B	7.6487	28980000
Q9P2R7	Succinate--CoA ligase [ADP-forming] subunit beta, mitochondrial	SUCLA2	7.6257	21430000
Q05193;Q9UQ16;P50570	Dynamin-1;Dynamin-3;Dynamin-2	DNM1;DNM3;DNM2	7.5899	9297200
Q96B26	Exosome complex component RRP43	EXOSC8	7.5899	9816200
Q00796	Sorbitol dehydrogenase	SORD	7.5545	11850000
Q9Y2R4	Probable ATP-dependent RNA helicase DDX52	DDX52	7.4939	6988900
Q9NYP7	Elongation of very long chain fatty acids protein 5	ELOVL5	7.491	12614000
Q9P287	BRCA2 and CDKN1A-interacting protein	BCCIP	7.4693	5731800
Q9Y5Q8	General transcription factor 3C polypeptide 5	GTF3C5	7.4506	14788000
P47755	F-actin-capping protein subunit alpha-2	CAPZA2	7.4422	7547900
Q96LW7	Caspase recruitment domain-containing protein 19	CARD19	7.4229	0
Q9NPJ8	NTF2-related export protein 2	NXT2	7.4176	6278700
P17655	Calpain-2 catalytic subunit	CAPN2	7.4069	18085000
O43681	ATPase GET3	GET3	7.4063	0
Q9NY33	Dipeptidyl peptidase 3	DPP3	7.3825	7451300
P55036	26S proteasome non-ATPase regulatory subunit 4	PSMD4	7.378	36407000
Q6YN16	Hydroxysteroid dehydrogenase-like protein 2	HSDL2	7.3689	5233300
P07237	Protein disulfide-isomerase	P4HB	7.3547	0
Q15185	Prostaglandin E synthase 3	PTGES3	7.3054	7892200
Q99541	Perilipin-2	PLIN2	7.2938	6177800
Q9BRJ6	Uncharacterized protein C7orf50	C7orf50	7.2793	9398200
Q9NPF5	DNA methyltransferase 1-associated protein 1	DMAP1	7.2711	10674000
P31150	Rab GDP dissociation inhibitor alpha	GDI1	7.265	33889000
Q9GZY0	Nuclear RNA export factor 2	NXF2B	7.2602	15500000
Q9P0W8	Spermatogenesis-associated protein 7	SPATA7	7.2451	422750000
Q7Z3B4	Nucleoporin p54	NUP54	7.2426	0
Q9BSH4	Translational activator of cytochrome c oxidase 1	TACO1	7.2377	14698000
Q9NY12	H/ACA ribonucleoprotein complex subunit 1	GAR1	7.2322	82771000
Q7RTV0	PHD finger-like domain-containing protein 5A	PHF5A	7.2189	6939800
Q53GQ0	Very-long-chain 3-oxoacyl-CoA reductase	HSD17B12	7.2086	4918800
Q9NYK5	Large ribosomal subunit protein mL39	MRPL39	7.2086	6273300
Q8TC12	Retinol dehydrogenase 11	RDH11	7.1998	20958000
Q16637	Survival motor neuron protein	SMN2	7.1802	0
Q9NVA2	Septin-11	SEPTIN11	7.1631	20396000
Q96GY0	Zinc finger C2HC domain-containing protein 1A	ZC2HC1A	7.1493	39449000
Q9Y3B4	Splicing factor 3B subunit 6	SF3B6	7.1248	16447000
P61970	Nuclear transport factor 2	NUTF2	7.1242	9236400
Q9Y5M8	Signal recognition particle receptor subunit beta	SRPRB	7.1218	7807400
P27348	14-3-3 protein theta	YWHAQ	7.1182	12534000
Q8NCA5	Protein FAM98A	FAM98A	7.1175	19713000
Q5JTV8	Torsin-1A-interacting protein 1	TOR1AIP1	7.114	9245900
Q9BWJ5	Splicing factor 3B subunit 5	SF3B5	7.1112	15540000
P82921	Small ribosomal subunit protein bS21m	MRPS21	7.1079	38333000
Q13557	Calcium/calmodulin-dependent protein kinase type II subunit delta	CAMK2D	7.1036	29120000
Q9NUL7	Probable ATP-dependent RNA helicase DDX28	DDX28	7.0298	7481200
P15927	Replication protein A 32 kDa subunit	RPA2	7.0298	4290300
P60174	Triosephosphate isomerase	TPI1	7.0279	6237500
P14324	Farnesyl pyrophosphate synthase	FDPS	7.0196	20095000
Q02978	Mitochondrial 2-oxoglutarate/malate carrier protein	SLC25A11	7.0165	12485000
Q96Q89	Kinesin-like protein KIF20B	KIF20B	7.0087	9143600
Q9UHI6	Probable ATP-dependent RNA helicase DDX20	DDX20	7.0059	11820000
P10412;P16403	Histone H1.4;Histone H1.2	H1-4;H1-2	7.0045	141340000
P43358;P43362	Melanoma-associated antigen 4;Melanoma-associated antigen 9	MAGEA4;MAGEA9B	7.0014	14446000
P61619	Protein transport protein Sec61 subunit alpha isoform 1	SEC61A1	6.9998	16104000
O60783	Small ribosomal subunit protein uS14m	MRPS14	6.9923	37169000
O94979	Protein transport protein Sec31A	SEC31A	6.9878	9884300
Q9BQ70	Ribosome quality control complex subunit TCF25	TCF25	6.982	19534000
P60981	Destrin	DSTN	6.9708	31175000
Q9UHB6	LIM domain and actin-binding protein 1	LIMA1	6.97	17393000
Q96EV2	RNA-binding protein 33	RBM33	6.9655	42722000
Q14807	Kinesin-like protein KIF22	KIF22	6.964	11458000
P51153	Ras-related protein Rab-13	RAB13	6.9585	9149500
Q9UBD5	Origin recognition complex subunit 3	ORC3	6.9547	5868900
Q14692	Ribosome biogenesis protein BMS1 homolog	BMS1	6.9097	35745000
Q9UPN3	Microtubule-actin cross-linking factor 1, isoforms 1/2/3/4/5	MACF1	6.8973	6031300
P82914	Small ribosomal subunit protein uS15m	MRPS15	6.8879	9565000
Q9BQB6	Vitamin K epoxide reductase complex subunit 1	VKORC1	6.887	16310000
Q9Y223	Bifunctional UDP-N-acetylglucosamine 2-epimerase/N-acetylmannosamine kinase	GNE	6.8751	7967100
Q9BX68	Adenosine 5-monophosphoramidase HINT2	HINT2	6.8653	9527300
Q96CB9	5-methylcytosine rRNA methyltransferase NSUN4	NSUN4	6.8485	9779700
O75531	Barrier-to-autointegration factor	BANF1	6.8469	9421800
P55769	NHP2-like protein 1	SNU13	6.8379	22307000
O75190	DnaJ homolog subfamily B member 6	DNAJB6	6.8201	5356000
Q6XZF7	Dynamin-binding protein	DNMBP	6.8147	14357000
P46777	Large ribosomal subunit protein uL18	RPL5	6.8082	28366000
P18615	Negative elongation factor E	NELFE	6.8039	14743000
Q9Y512	Sorting and assembly machinery component 50 homolog	SAMM50	6.7994	10597000
P61106	Ras-related protein Rab-14	RAB14	6.7957	23204000
Q9BXJ9	N-alpha-acetyltransferase 15, NatA auxiliary subunit	NAA15	6.7894	0
P42345	Serine/threonine-protein kinase mTOR	MTOR	6.7866	3912100
O00487	26S proteasome non-ATPase regulatory subunit 14	PSMD14	6.7764	5364500
Q658Y4	Protein FAM91A1	FAM91A1	6.7757	4376900
Q13601	KRR1 small subunit processome component homolog	KRR1	6.7599	29511000
P09001	Large ribosomal subunit protein uL3m	MRPL3	6.755	24085000
Q8IZT6	Abnormal spindle-like microcephaly-associated protein	ASPM	6.752	27645000
Q9Y2Z4	Tyrosine--tRNA ligase, mitochondrial	YARS2	6.7317	0
Q07866	Kinesin light chain 1	KLC1	6.7165	13997000
P53007	Tricarboxylate transport protein, mitochondrial	SLC25A1	6.7146	12379000
Q16718	NADH dehydrogenase [ubiquinone] 1 alpha subcomplex subunit 5	NDUFA5	6.7006	27283000
O60610	Protein diaphanous homolog 1	DIAPH1	6.6858	13012000
P13796;P13797	Plastin-2;Plastin-3	LCP1;PLS3	6.6753	15291000
Q9UQ88;P21127	Cyclin-dependent kinase 11A;Cyclin-dependent kinase 11B	CDK11A;CDK11B	6.6722	0
P18887	DNA repair protein XRCC1	XRCC1	6.6535	12776000
Q8WUU5	GATA zinc finger domain-containing protein 1	GATAD1	6.6331	6436300
Q9Y2Z9	Ubiquinone biosynthesis monooxygenase COQ6, mitochondrial	COQ6	6.6328	3418700
Q3KQU3	MAP7 domain-containing protein 1	MAP7D1	6.6244	8159300
Q9Y232	Chromodomain Y-like protein	CDYL	6.6221	14480000
Q9UKJ5	Cysteine-rich hydrophobic domain-containing protein 2	CHIC2	6.6221	23579000
Q8WUY1	Protein THEM6	THEM6	6.6108	0
Q8NFH5	Nucleoporin NUP35	NUP35	6.6092	5941300
Q15637	Splicing factor 1	SF1	6.5864	7706100
Q9H1B7	Probable E3 ubiquitin-protein ligase IRF2BPL	IRF2BPL	6.5831	0
P61923	Coatomer subunit zeta-1	COPZ1	6.5782	12013000
Q12789	General transcription factor 3C polypeptide 1	GTF3C1	6.5688	0
Q6RFH5	WD repeat-containing protein 74	WDR74	6.5675	0
P62308;A8MWD9	Small nuclear ribonucleoprotein G;Putative small nuclear ribonucleoprotein G-like protein 15	SNRPG;SNRPGP15	6.5571	6253600
Q8WXG9	Adhesion G-protein coupled receptor V1	ADGRV1	6.5558	0
P62306	Small nuclear ribonucleoprotein F	SNRPF	6.5552	8757100
Q9NZD8	Maspardin	SPG21	6.5512	3424500
Q6P1K8;Q13888	General transcription factor IIH subunit 2-like protein;General transcription factor IIH subunit 2	GTF2H2C_2;GTF2H2	6.5466	3515000
Q9H0U3	Magnesium transporter protein 1	MAGT1	6.5417	64020000
Q13823	Nucleolar GTP-binding protein 2	GNL2	6.5336	13947000
Q9BRA2	Thioredoxin domain-containing protein 17	TXNDC17	6.53	20681000
P28290	Protein ITPRID2	ITPRID2	6.5188	6323000
Q8TCC3	Large ribosomal subunit protein uL30m	MRPL30	6.5023	57646000
Q92544	Transmembrane 9 superfamily member 4	TM9SF4	6.4968	6878100
P13693	Translationally-controlled tumor protein	TPT1	6.4957	10951000
P60903	Protein S100-A10	S100A10	6.4936	6005400
Q8NE86	Calcium uniporter protein, mitochondrial	MCU	6.4894	17076000
Q9Y679	Lipid droplet-regulating VLDL assembly factor AUP1	AUP1	6.4858	10577000
P49916	DNA ligase 3	LIG3	6.4791	7531500
Q9NU63	Zinc finger protein 57 homolog	ZFP57	6.4769	91699000
Q92979	Ribosomal RNA small subunit methyltransferase NEP1	EMG1	6.4687	10909000
Q96EL3	Large ribosomal subunit protein mL53	MRPL53	6.4676	8793000
A0FGR8	Extended synaptotagmin-2	ESYT2	6.4667	14818000
O00116	Alkyldihydroxyacetonephosphate synthase, peroxisomal	AGPS	6.4656	7291500
Q7L2E3	ATP-dependent RNA helicase DHX30	DHX30	6.4644	13772000
Q13085	Acetyl-CoA carboxylase 1	ACACA	6.462	10274000
Q03001	Dystonin	DST	6.4604	0
Q8NDX6	Zinc finger protein 740	ZNF740	6.458	24973000
Q9Y2K7	Lysine-specific demethylase 2A	KDM2A	6.4503	5688400
P30419	Glycylpeptide N-tetradecanoyltransferase 1	NMT1	6.4446	5391600
Q52LJ0	Protein FAM98B	FAM98B	6.4365	14312000
O96028	Histone-lysine N-methyltransferase NSD2	NSD2	6.4244	0
Q9BTX1	Nucleoporin NDC1	NDC1	6.4231	8075600
Q9H2P0	Activity-dependent neuroprotector homeobox protein	ADNP	6.4186	8036900
O95865	N(G),N(G)-dimethylarginine dimethylaminohydrolase 2	DDAH2	6.4082	12621000
P67936	Tropomyosin alpha-4 chain	TPM4	6.4055	7160100
O95168	NADH dehydrogenase [ubiquinone] 1 beta subcomplex subunit 4	NDUFB4	6.4044	10256000
Q05519	Serine/arginine-rich splicing factor 11	SRSF11	6.4042	26563000
Q9NRW1;P20340;Q14964	Ras-related protein Rab-6B;Ras-related protein Rab-6A;Ras-related protein Rab-39A	RAB6B;RAB6A;	6.4031	40557000
Q9NZN4	EH domain-containing protein 2	EHD2	6.4011	22992000
P22307	Sterol carrier protein 2	SCP2	6.3957	8586000
Q9Y696	Chloride intracellular channel protein 4	CLIC4	6.394	10271000
P51970	NADH dehydrogenase [ubiquinone] 1 alpha subcomplex subunit 8	NDUFA8	6.3916	14496000
Q93074	Mediator of RNA polymerase II transcription subunit 12	MED12	6.388	9370800
Q6PKX4	Docking protein 6	DOK6	6.3861	686420000
O94905	Erlin-2	ERLIN2	6.3841	28499000
P26196	Probable ATP-dependent RNA helicase DDX6	DDX6	6.3832	9347200
O95486	Protein transport protein Sec24A	SEC24A	6.3817	11963000
Q13555	Calcium/calmodulin-dependent protein kinase type II subunit gamma	CAMK2G	6.3703	13478000
O43474	Krueppel-like factor 4	KLF4	6.3693	7497400
Q9Y277	Voltage-dependent anion-selective channel protein 3	VDAC3	6.3642	10257000
P09913	Interferon-induced protein with tetratricopeptide repeats 2	IFIT2	6.3579	0
Q9UPP1;O75151	Histone lysine demethylase PHF8;Lysine-specific demethylase PHF2	PHF8;PHF2	6.3558	10875000
Q99758	Phospholipid-transporting ATPase ABCA3	ABCA3	6.3522	18747000
P61604	10 kDa heat shock protein, mitochondrial	HSPE1	6.3518	3326800
P30153;P30154	Serine/threonine-protein phosphatase 2A 65 kDa regulatory subunit A alpha isoform;Serine/threonine-protein phosphatase 2A 65 kDa regulatory subunit A beta isoform	PPP2R1A;	6.3508	8176100
Q8WUF5	RelA-associated inhibitor	PPP1R13L	6.3317	0
P56385	ATP synthase subunit e, mitochondrial	ATP5ME	6.328	7781300
Q9NR56	Muscleblind-like protein 1	MBNL1	6.3279	32202000
P78316	Nucleolar protein 14	NOP14	6.3143	10297000
Q8WWK9	Cytoskeleton-associated protein 2	CKAP2	6.3129	29623000
Q9NYH9	U3 small nucleolar RNA-associated protein 6 homolog	UTP6	6.3112	0
Q8IWT6	Volume-regulated anion channel subunit LRRC8A	LRRC8A	6.3097	0
Q8NEV1;P68400	Casein kinase II subunit alpha 3;Casein kinase II subunit alpha	CSNK2A3;CSNK2A1	6.3059	12675000
O95394	Phosphoacetylglucosamine mutase	PGM3	6.2988	6606600
P33897	ATP-binding cassette sub-family D member 1	ABCD1	6.2984	5320200
Q9NUU7;Q9UMR2	ATP-dependent RNA helicase DDX19A;ATP-dependent RNA helicase DDX19B	DDX19A;DDX19B	6.2976	7253000
P55060	Exportin-2	CSE1L	6.2902	14787000
P02792	Ferritin light chain	FTL	6.285	13770000
Q9NP81	Serine--tRNA ligase, mitochondrial	SARS2	6.2781	9240500
O95613	Pericentrin	PCNT	6.2768	8405900
Q9UI12	V-type proton ATPase subunit H	ATP6V1H	6.2738	11083000
Q9H2G2	STE20-like serine/threonine-protein kinase	SLK	6.2738	0
Q8IUG5	Unconventional myosin-XVIIIb	MYO18B	6.2698	0
Q14240	Eukaryotic initiation factor 4A-II	EIF4A2	6.2694	34296000
Q9Y3D5	Small ribosomal subunit protein bS18m	MRPS18C	6.2668	6963300
P51553	Isocitrate dehydrogenase [NAD] subunit gamma, mitochondrial	IDH3G	6.2608	9377700
Q9UN86	Ras GTPase-activating protein-binding protein 2	G3BP2	6.2599	15269000
Q96D09	G-protein coupled receptor-associated sorting protein 2	GPRASP2	6.2571	262360000
P52564;P46734	Dual specificity mitogen-activated protein kinase kinase 6;Dual specificity mitogen-activated protein kinase kinase 3	MAP2K6;MAP2K3	6.2513	8689800
Q8N0T1	Ribosomal biogenesis factor	RBIS	6.2512	0
O94760	N(G),N(G)-dimethylarginine dimethylaminohydrolase 1	DDAH1	6.2503	10435000
Q8N9T8	Protein KRI1 homolog	KRI1	6.2383	14291000
O75940	Survival of motor neuron-related-splicing factor 30	SMNDC1	6.2301	10145000
O75153	Clustered mitochondria protein homolog	CLUH	6.2223	5397800
P04083	Annexin A1	ANXA1	6.2212	16736000
P56270	Myc-associated zinc finger protein	MAZ	6.2161	12248000
Q9NXP7	Gypsy retrotransposon integrase-like protein 1	GIN1	6.2117	202960000
P98179	RNA-binding protein 3	RBM3	6.2085	23271000
Q8N1G0	Zinc finger protein 687	ZNF687	6.2057	5316800
Q7Z406	Myosin-14	MYH14	6.2031	12693000
P21953	2-oxoisovalerate dehydrogenase subunit beta, mitochondrial	BCKDHB	6.2024	10687000
Q15435	Protein phosphatase 1 regulatory subunit 7	PPP1R7	6.1995	5782200
Q9NVN8	Guanine nucleotide-binding protein-like 3-like protein	GNL3L	6.1978	5028900
Q14444	Caprin-1	CAPRIN1	6.197	9365100
Q9BZF1	Oxysterol-binding protein-related protein 8	OSBPL8	6.194	5345300
P29317;P54762;P54764;P54760;Q15375;P54753;Q9UF33;P29323	Ephrin type-A receptor 2;Ephrin type-B receptor 1;Ephrin type-A receptor 4	EPHA2;EPHB1;	6.193	19101000
O95837;P50148;P29992	Guanine nucleotide-binding protein subunit alpha-14;Guanine nucleotide-binding protein G(q) subunit alpha;	GNA14;GNAQ;	6.1826	7890500
Q13523	Serine/threonine-protein kinase PRP4 homolog	PRPF4B	6.1815	7609300
P08621	U1 small nuclear ribonucleoprotein 70 kDa	SNRNP70	6.1799	8141800
Q9HD45	Transmembrane 9 superfamily member 3	TM9SF3	6.1768	6246400
Q9P015	Large ribosomal subunit protein uL15m	MRPL15	6.1727	3564800
Q96RS6	NudC domain-containing protein 1	NUDCD1	6.1708	14023000
Q9Y5V0	Zinc finger protein 706	ZNF706	6.17	13331000
P09110	3-ketoacyl-CoA thiolase, peroxisomal	ACAA1	6.1686	3746300
Q9NRX2	Large ribosomal subunit protein bL17m	MRPL17	6.1686	10012000
Q13144	Translation initiation factor eIF-2B subunit epsilon	EIF2B5	6.1631	8608200
O43852	Calumenin	CALU	6.1616	17748000
Q86TB9	Protein PAT1 homolog 1	PATL1	6.1551	11281000
O95758	Polypyrimidine tract-binding protein 3	PTBP3	6.1522	8616400
P0CG12	Decreased expression in renal and prostate cancer protein	DERPC	6.1484	12891000
Q9NZB2	Constitutive coactivator of PPAR-gamma-like protein 1	FAM120A	6.1456	11461000
Q9NXF1	Testis-expressed protein 10	TEX10	6.1449	9659400
P51812	Ribosomal protein S6 kinase alpha-3	RPS6KA3	6.1351	8938800
Q9NS37	CREB/ATF bZIP transcription factor	CREBZF	6.1347	34756000
Q66K74	Microtubule-associated protein 1S	MAP1S	6.132	5443500
Q9BW27	Nuclear pore complex protein Nup85	NUP85	6.1314	10257000
Q9NPE3	H/ACA ribonucleoprotein complex subunit 3	NOP10	6.1311	6364700
Q96PC5	Melanoma inhibitory activity protein 2	MIA2	6.1293	452170000
Q3V6T2	Girdin	CCDC88A	6.1232	0
P53999	Activated RNA polymerase II transcriptional coactivator p15	SUB1	6.1229	6555500
Q5T200	Zinc finger CCCH domain-containing protein 13	ZC3H13	6.1174	6440800
O95639	Cleavage and polyadenylation specificity factor subunit 4	CPSF4	6.117	10087000
P43034	Platelet-activating factor acetylhydrolase IB subunit beta	PAFAH1B1	6.1127	5389500
Q9BPX3	Condensin complex subunit 3	NCAPG	6.1115	10387000
Q4G0F5	Vacuolar protein sorting-associated protein 26B	VPS26B	6.1086	5389100
Q9NSI2	Ribosome biogenesis protein SLX9 homolog	SLX9	6.1073	15777000
P38919	Eukaryotic initiation factor 4A-III	EIF4A3	6.1005	21447000
P30048	Thioredoxin-dependent peroxide reductase, mitochondrial	PRDX3	6.0933	19325000
Q9NRG9	Aladin	AAAS	6.0901	9884900
Q9UNX3;P61254	Ribosomal protein uL24-like;Large ribosomal subunit protein uL24	RPL26L1;RPL26	6.0892	27211000
Q8N6H7	ADP-ribosylation factor GTPase-activating protein 2	ARFGAP2	6.0887	4489700
Q9UKN8	General transcription factor 3C polypeptide 4	GTF3C4	6.086	3740900
P09543	2,3-cyclic-nucleotide 3-phosphodiesterase	CNP	6.0834	3557900
O43292	Glycosylphosphatidylinositol anchor attachment 1 protein	GPAA1	6.0688	6431500
O95714	E3 ubiquitin-protein ligase HERC2	HERC2	6.0688	5453700
O94826	Mitochondrial import receptor subunit TOM70	TOMM70	6.0652	0
P17612	cAMP-dependent protein kinase catalytic subunit alpha	PRKACA	6.061	8375000
Q9UBB9	Tuftelin-interacting protein 11	TFIP11	6.0568	12834000
O75947	ATP synthase subunit d, mitochondrial	ATP5PD	6.0541	19261000
Q9Y673	Dolichyl-phosphate beta-glucosyltransferase	ALG5	6.0518	7593700
Q29RF7	Sister chromatid cohesion protein PDS5 homolog A	PDS5A	6.0518	4268200
Q9BRU9	rRNA-processing protein UTP23 homolog	UTP23	6.0419	8300200
Q9UPY3	Endoribonuclease Dicer	DICER1	6.0398	6273500
P17661	Desmin	DES	6.0346	2610200000
Q9H0H5	Rac GTPase-activating protein 1	RACGAP1	6.0308	17007000
Q9Y4L1	Hypoxia up-regulated protein 1	HYOU1	6.0304	5589800
Q9NV06	DDB1- and CUL4-associated factor 13	DCAF13	6.0248	10125000
Q16512	Serine/threonine-protein kinase N1	PKN1	6.0241	90367000
Q9NQT5	Exosome complex component RRP40	EXOSC3	6.0227	15004000
P49590	Histidine--tRNA ligase, mitochondrial	HARS2	6.0136	4246600
Q66PJ3	ADP-ribosylation factor-like protein 6-interacting protein 4	ARL6IP4	6.0052	5216100
Q9NUP9	Protein lin-7 homolog C	LIN7C	6.003	0
Q96CW5	Gamma-tubulin complex component 3	TUBGCP3	5.995	9294800
Q5SXH7	Pleckstrin homology domain-containing family S member 1	PLEKHS1	5.9893	32664000
Q8IWX8	Calcium homeostasis endoplasmic reticulum protein	CHERP	5.986	7713800
P35080	Profilin-2	PFN2	5.9799	6916400
Q8N9Q2	Protein SREK1IP1	SREK1IP1	5.9796	16224000
A6NCI4	von Willebrand factor A domain-containing protein 3A	VWA3A	5.9758	48207000
Q6UW68	Transmembrane protein 205	TMEM205	5.969	26779000
Q9Y371	Endophilin-B1	SH3GLB1	5.966	5344100
P51571	Translocon-associated protein subunit delta	SSR4	5.962	19744000
Q8TD19	Serine/threonine-protein kinase Nek9	NEK9	5.9598	12941000
O60749	Sorting nexin-2	SNX2	5.9478	12354000
Q92552	Small ribosomal subunit protein mS27	MRPS27	5.9406	7931600
Q9NQ29	Putative RNA-binding protein Luc7-like 1	LUC7L	5.9373	18952000
P14222	Perforin-1	PRF1	5.9299	1653300000
O43592	Exportin-T	XPOT	5.9299	2474200000
O43464	Serine protease HTRA2, mitochondrial	HTRA2	5.9249	7047900
Q15334	Lethal(2) giant larvae protein homolog 1	LLGL1	5.915	4434900
Q15257	Serine/threonine-protein phosphatase 2A activator	PTPA	5.9107	18671000
Q9BUU2	Methyltransferase-like protein 22	METTL22	5.909	24484000
Q9BU61	NADH dehydrogenase [ubiquinone] 1 alpha subcomplex assembly factor 3	NDUFAF3	5.9067	14319000
Q9NP97;Q8TF09	Dynein light chain roadblock-type 1;Dynein light chain roadblock-type 2	DYNLRB1;DYNLRB2	5.9032	18166000
Q92615	La-related protein 4B	LARP4B	5.9022	11739000
B3KU38;Q1A5X6	IQCJ-SCHIP1 readthrough transcript protein;IQ domain-containing protein J	IQCJ-SCHIP1;IQCJ	5.8974	147110000
Q13547;Q92769	Histone deacetylase 1;Histone deacetylase 2	HDAC1;HDAC2	5.8943	5000600
Q8TF05	Serine/threonine-protein phosphatase 4 regulatory subunit 1	PPP4R1	5.8943	4795500
Q96ST3	Paired amphipathic helix protein Sin3a	SIN3A	5.8933	36003000
Q8NC51	SERPINE1 mRNA-binding protein 1	SERBP1	5.8843	15411000
Q9Y4W2	Ribosomal biogenesis protein LAS1L	LAS1L	5.8769	15291000
Q96JB1	Dynein axonemal heavy chain 8	DNAH8	-2	72859000
