# Supplementary material for: MTHFD2 is required for DNA repair and implicated in LUAD radiotherapy resistance
Source: J Transl Med. 2026 Jan 9;24:154. doi: 10.1186/s12967-026-07680-7 (PMC12882504; doi:10.1186/s12967-026-07680-7)
Supplement: Supplementary file 12 — Supplementary Material 12 [file 12967_2026_7680_MOESM12_ESM.xls]

## Sheet: Sheet1
Table S6. Results of intersection between proteins identified by LC-MS and DNA damage repair proteins.
DNA damage repair		Gene names	Score
HR		SMC6	136.58
		RAD51	78.04
		NBN(NBS1)	12.437
NHEJ		XRCC6	156.76
		XRCC5	148.78
		PRKDC	73.31
